# Supplementary material for: Polytraits: A database on biological traits of marine polychaetes
Source: Biodivers Data J. 2014 Jan 17;(2):e1024. doi: 10.3897/BDJ.2.e1024 (PMC4030217; doi:10.3897/BDJ.2.e1024)
Supplement: Supplementary material 2 — Polytraits REST API [file biodiversity_data_journal-2-e1024-s002.zip]

Archive with 2 entries (2 files):
- polytraits_client.php
- polytraits_client.pl
