# Supplementary material for: Polytraits: A database on biological traits of marine polychaetes
Source: Biodivers Data J. 2014 Jan 17;(2):e1024. doi: 10.3897/BDJ.2.e1024 (PMC4030217; doi:10.3897/BDJ.2.e1024)
Supplement: Supplementary material 3 — Full list of literature references [file biodiversity_data_journal-2-e1024-s003.csv]

id_pub;fullref;reftype;year;title;volume;issue;pages;booktitle;publisher;city;institution;seriestitle;thesistype;url;authorslist;editorslist;journal;
219;Kruse	I. (2003) Population Ecology and Genetics of the Polychaete Scoloplos Armiger (Orbiniidae). Alfred-Wegner-Institut für Polar- und Meeresforschung	Bremerhaven.95pp.;Book;2003;Population Ecology and Genetics of the Polychaete Scoloplos Armiger (Orbiniidae);;;95;Berichte Zur Polarforschung Und Meeresforschung;Alfred-Wegner-Institut für Polar- und Meeresforschung;Bremerhaven;;;;;Inken Kruse;;
543;Rouse	G.W.	Pleijel	F. (2001) Polychaetes. Oxford University Press	Oxford.354pp.;Book;2001;Polychaetes;;;354;;Oxford University Press;Oxford;;;;;Greg W. Rouse	Fredrik Pleijel;;
544;Rouse	G.W.	Pleijel	F. (2006) Reproductive Biology and Phylogeny of Annelida. Science Publishers	New Hampshire.688pp.;Book;2006;Reproductive Biology and Phylogeny of Annelida;;;688;;Science Publishers;New Hampshire;;;;;Greg W. Rouse	Fredrik Pleijel;;
552;Holthe	T. (1986) Polychaeta Terebellomorpha. Norwegian University Press;Book;1986;Polychaeta Terebellomorpha;;;;;Norwegian University Press;;;;;;Thorleif Holthe;;
553;Fauvel	P. (1927) Faune de France: Polychètes sédentaires. Lechevalier	Paris.494pp.;Book;1927;Faune de France: Polychètes sédentaires;;;494;;Lechevalier;Paris;;;;;Pierre Fauvel;;
563;Day	J.H. (1967) A monograph on the Polychaeta of southern Africa. Trustees of The British Museum (Natural History)	London.878pp.;Book;1967;A monograph on the Polychaeta of southern Africa;;;878;;Trustees of The British Museum (Natural History);London;;;;;J. H. Day;;
572;Strelzov	V.E. (1979) Polychaete worms of the family Paraonidae Cerruti 1909 (Polychaeta	Sedentaria). Smithsonian Institution and the National Science Foundation. 212pp.;Book;1979;Polychaete worms of the family Paraonidae Cerruti 1909 (Polychaeta	Sedentaria);;;212;;Smithsonian Institution and the National Science Foundation;;;;;;V. E. Strelzov;;
589;Fauvel	P. (1923) Faune de France: Polychètes errantes. Lechevalier	Paris.486pp.;Book;1923;Faune de France: Polychètes errantes;;;486;;Lechevalier;Paris;;;;;Pierre Fauvel;;
599;George	J.D.	Hartmann-Schröder	G. (1985) Polychaetes: British Amphinomida	Spintherida and Eunicida. Linnean Society of London	London. 211pp.;Book;1985;Polychaetes: British Amphinomida	Spintherida and Eunicida;;;211;;Linnean Society of London;London;;;;;J. D. George	Gesa Hartmann-Schröder;;
615;San Martín	G. (2003) Annelida Polychaeta II: Syllidae. Museo Nacional de Ciencias Naturales	Madrid.554pp.;Book;2003;Annelida Polychaeta II: Syllidae;;;554;;Museo Nacional de Ciencias Naturales;Madrid;;;;;Guillermo San Martín;;
636;ten Hove	H.A. (1979) Tube worm. In Encyclopedia of Science and Technology. McGraw Hill Inc.	London.400-402pp.;Book;1979;Tube worm;;;400-402;;In Encyclopedia of Science and Technology. McGraw Hill Inc.;London;;;;;Harry A. ten Hove;;
644;Böggemann	M. (2002) Revision of the Glyceridae Grube 1850 (Annelida: Polychaeta). Abhandlungen Der Senckenbergischen Naturforschenden Gesellschaft	Frankfurt am Main.249pp.;Book;2002;Revision of the Glyceridae Grube 1850 (Annelida: Polychaeta);;;249;;Abhandlungen Der Senckenbergischen Naturforschenden Gesellschaft;Frankfurt am Main;;;;;Markus Böggemann;;
673;Beesley	P.L.	Ross	G.J.B.	Glasby	C.J. (2000) Polychaetes & Allies: The Southern Synthesis. CSIRO Publishing	Melbourne. 465pp.;Book;2000;Polychaetes & Allies: The Southern Synthesis;;;465;;CSIRO Publishing;Melbourne;;;;;Pamela L. Beesley	Graham J. B. Ross	Christopher J. Glasby;;
674;McComb	A.J. (1995) Eutrophic Shallow Estuaries and Lagoons. CRC Press. 240pp.;Book;1995;Eutrophic Shallow Estuaries and Lagoons;;;240;;CRC Press;;;;;;A. J. McComb;;
687;Bonnett	R.	Ansell	A.	Barnes	M. (1998) Oceanography and Marine Biology: An Annual Review. CRC Press. 468 pagespp.;Book;1998;Oceanography and Marine Biology: An Annual Review;;;468 pages;;CRC Press;;;;;;Raymond Bonnett	Alan Ansell	Margaret Barnes;;
731;Vieitez	J.	Alos	C.	Parapar	J.	Besteiro	C.	Moreira	J.	Núñez	J.	Laborda	A.	San Martín	G. (2004) Fauna Iberica	Vol. 25. Annelida Polychaeta I. Museo Nacional de Ciencias Naturales	Consejo Superior de Investigaciones Cientificas	Madrid. 1-530pp.;Book;2004;Fauna Iberica	Vol. 25. Annelida Polychaeta I;;;1-530;;Museo Nacional de Ciencias Naturales	Consejo Superior de Investigaciones Cientificas;Madrid;;;;;J.M. Vieitez	C. Alos	J. Parapar	C. Besteiro	J. Moreira	Jorge Núñez	A.J. Laborda	Guillermo San Martín;;
751;Reish	D.J. (1980) The effect of different pollutants on ecollogically important polychaete worms. Environmental Research Laboratory	Office of Research and Development	U.S. Environmental Protection	Narragansett	R.I. (USA). 138 p.pp.;Book;1980;The effect of different pollutants on ecollogically important polychaete worms;;;138 p.;;Environmental Research Laboratory	Office of Research and Development	U.S. Environmental Protection;Narragansett	R.I. (USA);;;;;Donald J. Reish;;
769;McIntosh	W.C. (1922) A Monograph of the British Marine Annelids. The Ray Society	London. 322pp.;Book;1922;A Monograph of the British Marine Annelids;;;322;;The Ray Society;London;;;;;William Carmichael McIntosh;;
778;Hartmann-Schröder	G. (1996) Annelida	Borstenwürmer	Polychaeta. Gustav Fischer Verlag	Jena. 648pp.;Book;1996;Annelida	Borstenwürmer	Polychaeta;;;648;;Gustav Fischer Verlag;Jena;;;;;Gesa Hartmann-Schröder;;
791;Degraer	S.	Wittoeck	J.	Appeltans	W.	Cooreman	K.	Deprez	T.	Hillewaert	H.	Hostens	K.	Mees	J.	Vanden Berghe	E.	Vincx	M. (2006) The Macrobenthos Atlas of the Belgian Part of the North Sea. Belgian Science Policy. 164pp.;Book;2006;The Macrobenthos Atlas of the Belgian Part of the North Sea;;;164;;Belgian Science Policy;;;;;;Steven Degraer	Jan Wittoeck	Ward Appeltans	Kris Cooreman	Tim Deprez	Hans Hillewaert	Kris Hostens	Jan Mees	Edward Vanden Berghe	Magda Vincx;;
797;Remane	A. (1940) Einführung in die zoologischen Ökologie der Nord- und Ostsee. - Die Tierwelt der Nord- und Ostsee. . 238pp.;Book;1940;Einführung in die zoologischen Ökologie der Nord- und Ostsee. - Die Tierwelt der Nord- und Ostsee;;;238;;;;;;;;A. Remane;;
874;Fish	J.	Fish	S. (2011) A students guide to the seashore. . 564pp.;Book;2011;A students guide to the seashore;;;564;;;;;;;;J.D. Fish	S Fish;;
920;Blake	J.A.	Erséus	C.	Hilbig	B.	Kudenov	J.D. (1994) Taxonomic Atlas of the Bentic Fauna of the Santa Maria Basin and Western Santa Barbara Channel. The Annelida Part 1 - Oligochaeta and Polychaeta: Phyllodocida (Phyllodocidae to Paralacydoniidae). Santa Barbara Museum of Natural History	Santa Barbara. 407pp.;Book;1994;Taxonomic Atlas of the Bentic Fauna of the Santa Maria Basin and Western Santa Barbara Channel. The Annelida Part 1 - Oligochaeta and Polychaeta: Phyllodocida (Phyllodocidae to Paralacydoniidae);;;407;;Santa Barbara Museum of Natural History;Santa Barbara;;;;;James A. Blake	Christer Erséus	Brigitte Hilbig	Jerry D. Kudenov;;
971;Todorova	V.	Trayanova	A.	Konsulova	T. (2007) Biological monitoring of coastal marine waters and lakes – benthic invertebrate fauna. Final Report of Project ‘Capacity building aimed at the development of a Pilot Programme of measures for the Black Sea River Basin management plan of coastal waters at risk – Burgas and Varna bay”. Black Sea Basin Directorate	Varna. 47pp.;Book;2007;Biological monitoring of coastal marine waters and lakes – benthic invertebrate fauna. Final Report of Project ‘Capacity building aimed at the development of a Pilot Programme of measures for the Black Sea River Basin management plan of coastal waters at risk – Burgas and Varna bay”;;;47;;Black Sea Basin Directorate;Varna;;;;www.bsbd. org/UserFiles/File/Report;Valentina Tod…	Antoaneta Trayanova	Tsenka Konsulova;;
1066;Barnes	R.S.K. (1994) The Brackish-Water Fauna of Northwestern Europe. Cambridge University Press	Cambridge. 304pp.;Book;1994;The Brackish-Water Fauna of Northwestern Europe;;;304;;Cambridge University Press;Cambridge;;;;;Richard S. K. Barnes;;
1082;Tyler	P. (2003) Ecosystems of the Deep Oceans. Elsevier. 569pp.;Book;2003;Ecosystems of the Deep Oceans;;;569;;Elsevier;;;;;;P.A. Tyler;;
1084;Brusca	R.	Brusca	G. (2003) Invertebrates. Sinauer Associates	Sunderland	MA. 936pp.;Book;2003;Invertebrates;;;936;;Sinauer Associates;Sunderland	MA;;;;;R.C. Brusca	G.J. Brusca;;
1129;Fauchald	K. (1977) The polychaete worms	definitions and keys to the orders	families and genera. Natural History Museum of Los Angeles County	Los Angeles. 1-188pp.;Book;1977;The polychaete worms	definitions and keys to the orders	families and genera;;;1-188;;Natural History Museum of Los Angeles County;Los Angeles;;;;;Kristian Fauchald;;
1136;Blake	J.A. (1996) Family Spionidae Grube	1850. pages 81-223. IN: Blake	James A.; Hilbig	Brigitte; and Scott	Paul H. Taxonomic Atlas of the Benthic Fauna of the Santa Maria Basin and Western Santa Barbara Channel. 6 - The Annelida Part 3. Polychaeta: Orbiniidae to Cossuridae. Santa Barbara Museum of Natural History	Santa Barbara;Book;1996;Family Spionidae Grube	1850. pages 81-223. IN: Blake	James A.; Hilbig	Brigitte; and Scott	Paul H. Taxonomic Atlas of the Benthic Fauna of the Santa Maria Basin and Western Santa Barbara Channel. 6 - The Annelida Part 3. Polychaeta: Orbiniidae to Cossuridae;;;;;Santa Barbara Museum of Natural History;Santa Barbara;;;;;James A. Blake;;
1205;Ehlers	E. (1864) Die Borstenwürmer (Annelida Chaetopoda) nach systematischen und anatomischen Untersuchungen dargestellt. Wilhelm Engelmann Verlag	Leipzig. 748pp.;Book;1864;Die Borstenwürmer (Annelida Chaetopoda) nach systematischen und anatomischen Untersuchungen dargestellt;;;748;;Wilhelm Engelmann Verlag;Leipzig;;;;;Ernst Ehlers;;
216;Kristensen	E. (1988) Benthic Fauna and Biogeochemical Processes in Marine Sediments: Microbial Activities and Fluxes. <i>In:</i> John Wiley & Sons Ltd.	Chichester.225-227pp.;Book Section;1988;Benthic Fauna and Biogeochemical Processes in Marine Sediments: Microbial Activities and Fluxes;;;225-227;Nitrogen Cycling in Coastal Marine Environments;John Wiley & Sons Ltd.;Chichester;;;;;Erik Kristensen;;
380;Reish	D.J. (1977) Effects of Chromium on the Life History of Capitella Capitata (Annelida: Polychaeta). <i>In:</i> Academic Press	New York.199-207pp.;Book Section;1977;Effects of Chromium on the Life History of Capitella Capitata (Annelida: Polychaeta);;;199-207;Physiological Responses of Marine Biota to Pollutants;Academic Press;New York;;;;;Donald J. Reish;;
382;Reish	D.J. (1988) The Use of Toxicity Testing in Marine Environmental Research. <i>In:</i> Springer	New York.342pp.;Book Section;1988;The Use of Toxicity Testing in Marine Environmental Research;;;342;Marine Organisms as Indicators;Springer;New York;;;;;Donald J. Reish;;
405;Ruppert	E.E.	Barnes	R.D. (1994) Chapter 11: Annelids and Pogonophorans. <i>In:</i> Harcourt Brace College Publishers	Fort Worth.938pp.;Book Section;1994;Chapter 11: Annelids and Pogonophorans;;;938;Invertebrate Zoology;Harcourt Brace College Publishers;Fort Worth;;;;;Edward E. Ruppert	Robert D. Barnes;;
406;Ruppert	E.E.	Barnes	R.D.	Fox	R.S. (2003) Chapter 13: Annelida. <i>In:</i> Brooks Cole	Belmont C.A..1008pp.;Book Section;2003;Chapter 13: Annelida;;;1008;Invertebrate Zoology: A Functional Approach;Brooks Cole;Belmont C.A.;;;;;Edward E. Ruppert	Robert D. Barnes	Richard S. Fox;;
728;Pernet	B.	Qian	P.	Rouse	G.W.	Young	C.M.	Eckelbarger	K.J. (2002) Chapter 12: Phylum Annelida: Polychaeta. <i>In:</i> Young	C.M.	Sewell	M.A.	Rice	M.E. (Eds.). Atlas of Marine Invertebrate Larvae. Academic Press. 209-243pp.;Book Section;2002;Chapter 12: Phylum Annelida: Polychaeta;;;209-243;Atlas of Marine Invertebrate Larvae;Academic Press;;;;;;Bruno Pernet	Pei-Yuan Qian	Greg W. Rouse	Craig M. Young	Kevin J. Eckelbarger;Craig M. Young	Mary A. Sewell	Mary E. Rice (Eds.). ;
736;Jumars	P.A.	Fauchald	K. (1977) Feeding and metabolism. Between community contrasts in successful polychaete feeding strategies. <i>In:</i> Coull	B.C. (Eds.). Ecology of the marine benthos. University of South Carolina Press	Columbia. 1-20pp.;Book Section;1977;Feeding and metabolism. Between community contrasts in successful polychaete feeding strategies;;;1-20;Ecology of the marine benthos;University of South Carolina Press;Columbia;;;;;Peter A. Jumars	Kristian Fauchald;B. C. Coull (Eds.). ;
827;Pettibone	M.H. (1982) Polychaeta. <i>In:</i> Parker	S.P. (Eds.). Synopsis and Classification of living organisms. 3-50pp.;Book Section;1982;Polychaeta;;;3-50;Synopsis and Classification of living organisms;;;;;;;M. H. Pettibone;Sybil P. Parker (Eds.). ;
964;Revkov	N.K.	Sergeeva	N.G. (2004) CURRENT STATE OF THE ZOOBENTHOS AT THE CRIMEAN SHORES OF THE BLACK SEA. <i>In:</i> Öztürk	B.	Mokievsky	V.O. (Eds.). International Workshop on Black Sea Benthos. Published by Turkish Marine Research Foundation Turkey 2004 245 pp.. Turkish Marine Research Foundation	Turkey. 245pp.;Book Section;2004;CURRENT STATE OF THE ZOOBENTHOS AT THE CRIMEAN SHORES OF THE BLACK SEA;;;245;International Workshop on Black Sea Benthos. Published by Turkish Marine Research Foundation Turkey 2004 245 pp.;Turkish Marine Research Foundation;Turkey;;;;;Nikolay K. Revkov	N. G. Sergeeva;B. Öztürk	V. O. Mokievsky (Eds.). ;
976;Crumrine	L. (2001) Polychaeta. <i>In:</i> Shanks	A. (Eds.). An Identification Guide to the Larvae of Marine Invertebrates of the Pacific Northwest. Oregon St Univ. 39-77pp.;Book Section;2001;Polychaeta;;;39-77;An Identification Guide to the Larvae of Marine Invertebrates of the Pacific Northwest;Oregon St Univ;;;;;;Lana Crumrine;A. Shanks (Eds.). ;
979;Solan	M.	Wigham	B. (2005) Biogenic particle reworking and bacterial-invertebrate interactions in marine sediments. <i>In:</i> Kristensen	E.	Haese	R.R.	Kostka	J.E. (Eds.). Interactions Between Macro- and Microorganisms in Marine Sediments	Coastal Estuarine Stud.	vol. 60. AGU	Washington	D. C.. 105–124pp.;Book Section;2005;Biogenic particle reworking and bacterial-invertebrate interactions in marine sediments;;;105–124;Interactions Between Macro- and Microorganisms in Marine Sediments	Coastal Estuarine Stud.	vol. 60;AGU;Washington	D. C.;;;;;M. Solan	B.D. Wigham;Erik Kristensen	R. R. Haese	J. E. Kostka (Eds.). ;
991;Hateley	J.	Grant	A.	Jones	N.V. (1989) Heavy metal tolerance in estuarine populations of Nereis diversicolor. <i>In:</i> Ryland	J.	Tyler	P. (Eds.). Reproduction	Genetics and Distributions of Marine Organisms. Olsen & Olsen	Fredensborg. 379-385pp.;Book Section;1989;Heavy metal tolerance in estuarine populations of Nereis diversicolor;;;379-385;Reproduction	Genetics and Distributions of Marine Organisms;Olsen & Olsen;Fredensborg;;;;;J.G. Hateley	A. Grant	N. V. Jones;J.S. Ryland	P.A. Tyler (Eds.). ;
1010;Mackie	A.S.Y. (1984) On the identity and zoogeography of Prionospio cirrifera Wirén	1883 and Prionospio multibranchiata Berkely	1927 (Polychaeta: Spionidae).. <i>In:</i> Hutchings	P.A. (Eds.). Proceedings of the First International Polychaete Conference	Sydney. Linnean Society of New South Wales. 35-47pp.;Book Section;1984;On the identity and zoogeography of Prionospio cirrifera Wirén	1883 and Prionospio multibranchiata Berkely	1927 (Polychaeta: Spionidae).;;;35-47;Proceedings of the First International Polychaete Conference	Sydney;Linnean Society of New South Wales;;;;;;A. S. Y. Mackie;Pat A. Hutchings (Eds.). ;
1081;Fauchald	K.	Granados-Barba	A.	Solís-Weiss	V. (2009) Polychaeta (Annelida) of the Gulf of Mexico. <i>In:</i> Felder	D.	Camp	D. (Eds.). Gulf of Mexico–Origins	Waters	and Biota. Biodiversity. Texas A&M Press	College Station	Texas. 751–788pp.;Book Section;2009;Polychaeta (Annelida) of the Gulf of Mexico;;;751–788;Gulf of Mexico–Origins	Waters	and Biota. Biodiversity;Texas A&M Press;College Station	Texas;;;;;Kristian Fauchald	A. Granados-Barba	Vivianne Solís-Weiss;D.L. Felder	D.K. Camp (Eds.). ;
1083;Young	C.M. (2003) Reproduction	development and life history traits. <i>In:</i> Tyler	P. (Eds.). Ecosystems of the World	Volume 28: Ecosystems of the Deep Oceans. Elsevier. 381- 426pp.;Book Section;2003;Reproduction	development and life history traits;;;381- 426;Ecosystems of the World	Volume 28: Ecosystems of the Deep Oceans;Elsevier;;;;;;Craig M. Young;P.A. Tyler (Eds.). ;
1191;Arndt	E.A. (1989) Ecological	physiological and and historical aspects of brackish water fauna distribution. <i>In:</i> Ryland	J.	Tyler	P.A. (Eds.). Reproduction	genetics and distributions of marine organisms : 23rd European Marine Biology Symposium	School of Biological Sciences	University of Wa. Olsen & Olsen	Fredensborg. 327-338pp.;Book Section;1989;Ecological	physiological and and historical aspects of brackish water fauna distribution;;;327-338;Reproduction	genetics and distributions of marine organisms : 23rd European Marine Biology Symposium	School of Biological Sciences	University of Wa;Olsen & Olsen;Fredensborg;;;;;Ernst Albert Arndt;J.S. Ryland	P. A. Tyler (Eds.). ;
1;Aguirrezabalaga	F.	Carrera-Parra	L.F. (2006) Lumbrineridae (Polychaeta) from the Capbreton Canyon (Bay of Biscay	Ne Atlantic) with the Description of Two New Species. <i>Scientia Marina</i>	70:17-25.;Journal Article;2006;Lumbrineridae (Polychaeta) from the Capbreton Canyon (Bay of Biscay	Ne Atlantic) with the Description of Two New Species;70;S3s;17-25;;;;;;;;Florencio Aguirrezabalaga	Luis F. Carrera-Parra;;Scientia Marina
2;Åkesson	B.B. (1973) Reproduction and Larval Morphology of Five Ophryotrocha Species (Polychaeta	Dorvilleidae). <i>Zoologica Scripta</i>	2:145-155.;Journal Article;1973;Reproduction and Larval Morphology of Five Ophryotrocha Species (Polychaeta	Dorvilleidae);2;;145-155;;;;;;;;Bertil B. Åkesson;;Zoologica Scripta
3;Åkesson	B.B. (1982) A Life Table Study on Three Genetic Strains of Ophryotrocha Diadema (Polychaeta	Dorvilleidae). <i>Integrative Journal of Invertebrate Reproduction</i>	5:59-69.;Journal Article;1982;A Life Table Study on Three Genetic Strains of Ophryotrocha Diadema (Polychaeta	Dorvilleidae);5;;59-69;;;;;;;;Bertil B. Åkesson;;Integrative Journal of Invertebrate Reproduction
4;Allen	M.J. (1964) Embryological Development of the Syllid	Autolytus Fasciatus (Bosc) (Class Polychaeta). <i>The Biological Bulletin</i>	127:187-205.;Journal Article;1964;Embryological Development of the Syllid	Autolytus Fasciatus (Bosc) (Class Polychaeta);127;2s;187-205;;;;;;;;M. Jean Allen;;The Biological Bulletin
5;Alyakrinskaya	I.O. (2003) Some Ecological Features of the Lugworm Arenicola Marina L. (Annelida	Polychaeta) and Its Morphological and Biochemical Adaptations to Burrowing. <i>Biology Bulletin</i>	30:411-418.;Journal Article;2003;Some Ecological Features of the Lugworm Arenicola Marina L. (Annelida	Polychaeta) and Its Morphological and Biochemical Adaptations to Burrowing;30;4s;411-418;;;;;;;;I. O. Alyakrinskaya;;Biology Bulletin
6;Anderson	R.S. (1980) Hemolysins and Hemagglutinins in the Coelomic Fluid of a Polychaete Annelid. Glycera Dibranchiata. <i>Biology Bulletin</i>	159:259-268.;Journal Article;1980;Hemolysins and Hemagglutinins in the Coelomic Fluid of a Polychaete Annelid. Glycera Dibranchiata;159;;259-268;;;;;;;;Robert S. Anderson;;Biology Bulletin
7;Andries	J. (2001) Endocrine and Environmental Control of Reproduction in Polychaeta. <i>Canadian Journal of Zoology</i>	79:254-270.;Journal Article;2001;Endocrine and Environmental Control of Reproduction in Polychaeta;79;;254-270;;;;;;;;Jean-Claude Andries;;Canadian Journal of Zoology
8;Anger	K. (1978) Development of a Subtidal Epifaunal Community at the Island of Helgoland. <i>Helgoländer wissenschaftliche Meeresuntersuchungen</i>	31:457-470.;Journal Article;1978;Development of a Subtidal Epifaunal Community at the Island of Helgoland;31;;457-470;;;;;;;;K. Anger;;Helgoländer wissenschaftliche Meeresuntersuchungen
1163;Mackie	A.S. (1991) Paradoneis eliasoni sp. nov.(Polychaeta: Paraonidae) from northern European waters	with a redescription of Paradoneis lyra (Southern	1914). <i>Systematics	Biology and Morphology of World Polchaeta: Copenhagen	Ophelia Supplement</i>	5:147-155.;Journal Article;1991;Paradoneis eliasoni sp. nov.(Polychaeta: Paraonidae) from northern European waters	with a redescription of Paradoneis lyra (Southern	1914);5;;147-155;;;;;;;;Andrew SY Mackie;;Systematics	Biology and Morphology of World Polchaeta: Copenhagen	Ophelia Supplement
1164;Imajima	M. (1973) Paraonidae (Polychaeta) from Japan. <i>Bulletin of the National Science Museum</i>	16:253-292.;Journal Article;1973;Paraonidae (Polychaeta) from Japan;16;2;253-292;;;;;;;;M. Imajima;;Bulletin of the National Science Museum
1165;O'Connor	B.	Dinneen	P.	Conneely	M.	Bowmer	T. (1984) Notes on the Irish Paraonidae (Polychaeta) with Records of Two Species New to Ireland. <i></i>	21:221-226.;Journal Article;1984;Notes on the Irish Paraonidae (Polychaeta) with Records of Two Species New to Ireland;21;5;221-226;;;;;;;;B. O'Connor	P. Dinneen	M. Conneely	T. Bowmer;;
1166;Gibbs	P.E. (1965) Recent additions to the marine fauna of Whitstable	with a description of Aricidea minuta southward (Annelida: Polychaeta) Recent additions to the marine fauna of Whitstable	with a description of Aricidea minuta southward (Annelida: Polychaeta). <i>Journal of Natural History Series 13</i>	8:33-36.;Journal Article;1965;Recent additions to the marine fauna of Whitstable	with a description of Aricidea minuta southward (Annelida: Polychaeta) Recent additions to the marine fauna of Whitstable	with a description of Aricidea minuta southward (Annelida: Polychaeta);8;85;33-36;;;;;;;;P. E. Gibbs;;Journal of Natural History Series 13
10;Baert	J. (1986) Evidence for Vitellin Maturation within Oocytes of Perinereis Cultrifera (Polychaete Annelid). <i>Comparative Biochemistry and Physiology</i>	83B:847-853.;Journal Article;1986;Evidence for Vitellin Maturation within Oocytes of Perinereis Cultrifera (Polychaete Annelid);83B;4s;847-853;;;;;;;;Jean-Luc Baert;;Comparative Biochemistry and Physiology
11;Baert	J.	Sautiere	P.	Porchet	M. (1984) Purification and Characterization of Oocyte Vitellin from Perinereis Cultifera (Polychaete Annelid). <i>European Journal of Biochemistry</i>	142:527-532.;Journal Article;1984;Purification and Characterization of Oocyte Vitellin from Perinereis Cultifera (Polychaete Annelid);142;;527-532;;;;;;;;Jean-Luc Baert	Pierre Sautiere	Maurice Porchet;;European Journal of Biochemistry
12;Baert	J.	Slomianny	M.C. (1987) Heterosynthetic Origin of the Major Yolk Protein	Vitellin	in a Nereid	Perinereis Cultrifera (Polychaete Annelid). <i>Comparative Biochemistry and Physiology</i>	88B:1191-1199.;Journal Article;1987;Heterosynthetic Origin of the Major Yolk Protein	Vitellin	in a Nereid	Perinereis Cultrifera (Polychaete Annelid);88B;4s;1191-1199;;;;;;;;Jean-Luc Baert	M. C. Slomianny;;Comparative Biochemistry and Physiology
13;Bakken	T. (2006) Redescription of Two Species of Neanthes (Polychaeta: Nereididae) Possessing a Large Notopodial Prechaetal Lobe. <i>Scientia Marina</i>	70:27-33.;Journal Article;2006;Redescription of Two Species of Neanthes (Polychaeta: Nereididae) Possessing a Large Notopodial Prechaetal Lobe;70;S3s;27-33;;;;;;;;Torkild Bakken;;Scientia Marina
14;Bartels-Hardege	H.D.	Zeeck	E. (1990) Reproductive Behaviour of Nereis Diversicolor (Annelida: Polychaeta). <i>Marine Biology</i>	106:409-412.;Journal Article;1990;Reproductive Behaviour of Nereis Diversicolor (Annelida: Polychaeta);106;;409-412;;;;;;;;Helga D. Bartels-Hardege	Erich Zeeck;;Marine Biology
15;Bartolomaeus	T. (1999) Structure	Function and Development of Segmental Organs in Annelida. <i>Hydrobiologia</i>	402:21-37.;Journal Article;1999;Structure	Function and Development of Segmental Organs in Annelida;402;;21-37;;;;;;;;Thomas Bartolomaeus;;Hydrobiologia
16;Bat	L.	Raffaelli	D. (1998) Sediment Toxicity Testing: A Bioassay Approach Using the Amphipod Corophium Volutator and the Polychaete Arenicola Marina. <i>Journal of Experimental Marine Biology and Ecology</i>	226:217-239.;Journal Article;1998;Sediment Toxicity Testing: A Bioassay Approach Using the Amphipod Corophium Volutator and the Polychaete Arenicola Marina;226;;217-239;;;;;;;;Levent Bat	Dave Raffaelli;;Journal of Experimental Marine Biology and Ecology
17;Baumfalk	Y.A. (1979) On the Pumping Activity of Arenicola Marina. <i>Netherlands Journal of Sea Research</i>	13:422-427.;Journal Article;1979;On the Pumping Activity of Arenicola Marina;13;3/4s;422-427;;;;;;;;Y. A. Baumfalk;;Netherlands Journal of Sea Research
18;Bellan	G. (1964) Annélides Polychètes. <i>Annales des l'Institute Oceanographique de Paris</i>	41:271-288.;Journal Article;1964;Annélides Polychètes;41;;271-288;;;;;;;;Gérard Bellan;;Annales des l'Institute Oceanographique de Paris
19;Bentley	M.G. (1989) An Ultrastructural Study of Oogenesis in the Polychaete Nephtys Hombergi Savigny. <i>Helgoländer Meeresuntersuchungen</i>	43:157-169.;Journal Article;1989;An Ultrastructural Study of Oogenesis in the Polychaete Nephtys Hombergi Savigny;43;;157-169;;;;;;;;Matthew Graeme Bentley;;Helgoländer Meeresuntersuchungen
20;Bentley	M.G.	Olive	P.J.W. (1982) An in Vitro Assay for Gonadotrophic Hormone in the Polychate Nephtys Hombergii Sav. (Nepthyidae). <i>General and Comparative Endocrinology</i>	47:467-474.;Journal Article;1982;An in Vitro Assay for Gonadotrophic Hormone in the Polychate Nephtys Hombergii Sav. (Nepthyidae);47;;467-474;;;;;;;;Matthew Graeme Bentley	Peter J. W. Olive;;General and Comparative Endocrinology
21;Bentley	M.G.	Olive	P.J.W.	Last	K.S. (2001) Sexual Satellites	Moonlight and the Nuptial Dances of Worms: The Influence of the Moon on the Reproduction of Marine Animals. <i>Earth	Moon and Planets</i>	85-86:67-84.;Journal Article;2001;Sexual Satellites	Moonlight and the Nuptial Dances of Worms: The Influence of the Moon on the Reproduction of Marine Animals;85-86;;67-84;;;;;;;;Matthew Graeme Bentley	Peter J. W. Olive	Kim S. Last;;Earth	Moon and Planets
22;Bentley	M.G.	Serries	K. (1992) Sperm Ultrastructure in Two Species of the Polychaete Genus Harmothoe (Polynoidae). <i>Helgoländer Meeresuntersuchungen</i>	46:171-184.;Journal Article;1992;Sperm Ultrastructure in Two Species of the Polychaete Genus Harmothoe (Polynoidae);46;;171-184;;;;;;;;Matthew Graeme Bentley	Katrin Serries;;Helgoländer Meeresuntersuchungen
23;Bergman	M.J.N.	Van Der Veer	H.W.	Karczmarski	L. (1988) Impact of Tail-Nipping on Mortality	Growth and Reproduction of Arenicola Marina. <i>Netherlands Journal of Sea Research</i>	22:83-90.;Journal Article;1988;Impact of Tail-Nipping on Mortality	Growth and Reproduction of Arenicola Marina;22;1s;83-90;;;;;;;;Magda J. N. Bergman	Henk W. Van Der Veer	Leszek Karczmarski;;Netherlands Journal of Sea Research
24;Bestwick	B.W.	Robbins	I.J.	Warren	L.M. (1989) Metabolic Adaptations of the Intertidal Polychaete Cirriformia Tentaculata to Life in an Oxygen-Sink Environment. <i>Journal of Experimental Marine Biology and Ecology</i>	125:193-202.;Journal Article;1989;Metabolic Adaptations of the Intertidal Polychaete Cirriformia Tentaculata to Life in an Oxygen-Sink Environment;125;3s;193-202;;;;;;;;B. W. Bestwick	I. J. Robbins	Lynda M. Warren;;Journal of Experimental Marine Biology and Ecology
25;Beukema	J.J.	De Vlas	J. (1979) Population Parameters of the Lugworm	Arenicola Marina	Living on Tidal Flats in the Dutch Wadden Sea. <i>Netherlands Journal of Sea Research</i>	13:331-353.;Journal Article;1979;Population Parameters of the Lugworm	Arenicola Marina	Living on Tidal Flats in the Dutch Wadden Sea;13;3/4s;331-353;;;;;;;;Jan J. Beukema	J. De Vlas;;Netherlands Journal of Sea Research
26;Beukema	J.J.	Essink	K.	Dekker	R. (2000) Long- Term Observations on the Dynamics of Three Species of Polychaetes Living on Tidal Flats of the Wadden Sea: The Role of Weather and Predator- Prey Interactions. <i>Journal of Animal Ecology</i>	69:31-44.;Journal Article;2000;Long- Term Observations on the Dynamics of Three Species of Polychaetes Living on Tidal Flats of the Wadden Sea: The Role of Weather and Predator- Prey Interactions;69;;31-44;;;;;;;;Jan J. Beukema	K. Essink	Rob Dekker;;Journal of Animal Ecology
27;Bhaud	M.R. (1982) Relations Entre Stratégies De Reproduction Et Aire De Répartition Chez Les Annélides Polychètes. <i>Oceanologica Acta</i>	5:465-472.;Journal Article;1982;Relations Entre Stratégies De Reproduction Et Aire De Répartition Chez Les Annélides Polychètes;5;4s;465-472;;;;;;;;Michel R. Bhaud;;Oceanologica Acta
28;Bhaud	M.R. (1988) The Two Planktonic Larval Periods of Lanice Conchilega (Pallas	1766) Annelida	Polychaeta	a Peculiar Example of the Irreversibility of Evolution. <i>Ophelia</i>	29:141-152.;Journal Article;1988;The Two Planktonic Larval Periods of Lanice Conchilega (Pallas	1766) Annelida	Polychaeta	a Peculiar Example of the Irreversibility of Evolution;29;2s;141-152;;;;;;;;Michel R. Bhaud;;Ophelia
29;Bhaud	M.R.	Cha	J.	Duchêne	J.C.	Martin	D.	Nozais	C. (1995) Larval Biology and Benthic Recruitment: New Ideas on the Role of Egg-Masses and Modelling Life-Cycle Regulation. <i>Scientia Marina</i>	59:103-117.;Journal Article;1995;Larval Biology and Benthic Recruitment: New Ideas on the Role of Egg-Masses and Modelling Life-Cycle Regulation;59;Supl. 1s;103-117;;;;;;;;Michel R. Bhaud	Jae-Hoon Cha	Jean Claude Duchêne	Daniel Martin	Christian Nozais;;Scientia Marina
30;Bhaud	M.R.	Grémare	A. (1988) Larval Development of the Terebellid Polychaete Eupolymnia Nebulosa (Montagu) in the Mediterranean Sea. <i>Zoologica Scripta</i>	17:347-356.;Journal Article;1988;Larval Development of the Terebellid Polychaete Eupolymnia Nebulosa (Montagu) in the Mediterranean Sea;17;4s;347-356;;;;;;;;Michel R. Bhaud	Antoine Grémare;;Zoologica Scripta
31;Bhaud	M.R. (1991) Larval Release from the Egg Mass and Settlement of Eupolymnia Nebulosa (Polychaeta	Terebellidae). <i>Bulletin of Marine Science</i>	48:420-431.;Journal Article;1991;Larval Release from the Egg Mass and Settlement of Eupolymnia Nebulosa (Polychaeta	Terebellidae);48;2s;420-431;;;;;;;;Michel R. Bhaud;;Bulletin of Marine Science
32;Bishop	J.D.D. (1998) Fertilization in the Sea: Are the Hazards of Broadcast Spawning Avoided When Free- Spawned Sperm Fertilize Retained Eggs?. <i>Proceedings of the Royal Society of London B</i>	265:725-731.;Journal Article;1998;Fertilization in the Sea: Are the Hazards of Broadcast Spawning Avoided When Free- Spawned Sperm Fertilize Retained Eggs?;265;;725-731;;;;;;;;John D. D. Bishop;;Proceedings of the Royal Society of London B
33;Bishop	J.D.D.	Pemberton	A.J.	Noble	L.R. (2000) Sperm Precedence in a Novel Context: Mating in a Sessile Marine Invertebrate with Diapersing Sperm. <i>Proceedings of the Royal Society of London B</i>	267:1107-1113.;Journal Article;2000;Sperm Precedence in a Novel Context: Mating in a Sessile Marine Invertebrate with Diapersing Sperm;267;;1107-1113;;;;;;;;John D. D. Bishop	Andrew J. Pemberton	Leslie R. Noble;;Proceedings of the Royal Society of London B
34;Black	R.	Peterson	C.H. (1988) Absence of Preemption and Interference Competition for Space between Large Suspension-Feeding Bivalves and Smaller Infaunal Macroinvertebrates. <i>Journal of Experimental Marine Biology and Ecology</i>	120:183-198.;Journal Article;1988;Absence of Preemption and Interference Competition for Space between Large Suspension-Feeding Bivalves and Smaller Infaunal Macroinvertebrates;120;;183-198;;;;;;;;R. Black	Charles H. Peterson;;Journal of Experimental Marine Biology and Ecology
35;Blackstock	J. (1980) A Biochemical Approach to Assessment of Effects of Organic Pollution on the Metabolism of the Non- Opportunistic Polychaete	Glycera alba. <i>Helgoländer Meeresuntersuchungen</i>	33:546-555.;Journal Article;1980;A Biochemical Approach to Assessment of Effects of Organic Pollution on the Metabolism of the Non- Opportunistic Polychaete	Glycera alba;33;;546-555;;;;;;;;J. Blackstock;;Helgoländer Meeresuntersuchungen
36;Blake	J.A.	Arnofsky	P.L. (1999) Reproduction and Larval Development of the Spioniform Polychaeta with Application to Systematics and Phylogeny. <i>Hydrobiologia</i>	402:57-106.;Journal Article;1999;Reproduction and Larval Development of the Spioniform Polychaeta with Application to Systematics and Phylogeny;402;;57-106;;;;;;;;James A. Blake	Pamela L. Arnofsky;;Hydrobiologia
37;Bleidorn	C. (2005) Phylogenetic Relationships and Evolution of Orbiniidae (Annelida	Polychaeta) Based on Molecular Data. <i>Zoological Journal of the Linnean Society</i>	144:59-73.;Journal Article;2005;Phylogenetic Relationships and Evolution of Orbiniidae (Annelida	Polychaeta) Based on Molecular Data;144;;59-73;;;;;;;;Christoph Bleidorn;;Zoological Journal of the Linnean Society
38;Bleidorn	C.	Kruse	I.	Albrecht	S.	Bartolomaeus	T. (2006) Mitochondrial Sequence Data Expose the Putative Cosmopolitan Polychaete Scoloplos Armiger (Annelida	Orbiniidae) as a Species Complex. <i>BMC Evolutionary Biology</i>	6:1-13.;Journal Article;2006;Mitochondrial Sequence Data Expose the Putative Cosmopolitan Polychaete Scoloplos Armiger (Annelida	Orbiniidae) as a Species Complex;6;47s;1-13;;;;;;;;Christoph Bleidorn	Inken Kruse	Sylvia Albrecht	Thomas Bartolomaeus;;BMC Evolutionary Biology
39;Bonsdorff	E.	Pearson	T.H. (1997) The Relative Impact of Physical Disturbance and Predation by Crangon Crangon on Population Density in Capitella Capitata: An Experimental Study. <i>Ophelia</i>	46:1-10.;Journal Article;1997;The Relative Impact of Physical Disturbance and Predation by Crangon Crangon on Population Density in Capitella Capitata: An Experimental Study;46;1s;1-10;;;;;;;;E. Bonsdorff	T. H. Pearson;;Ophelia
40;Boon	J.J.	Haverkamp	J. (1979) Pyrolysis Mass Spectrometry of a Benthic Marine Ecosystem-the Influence of Arenicola Marina on the Organic Matter Cycle. <i>Netherlands Journal of Sea Research</i>	13:457-478.;Journal Article;1979;Pyrolysis Mass Spectrometry of a Benthic Marine Ecosystem-the Influence of Arenicola Marina on the Organic Matter Cycle;13;3/4s;457-478;;;;;;;;J. J. Boon	J. Haverkamp;;Netherlands Journal of Sea Research
41;Borja	A.	Franco	J.	Pèrez	V. (2000) A Marine Biotic Index to Establish the Ecological Quality of Soft-Bottom Benthos within European Estuarine and Coastal Environments. <i>Marine Pollution Bulletin</i>	40:1100-1114.;Journal Article;2000;A Marine Biotic Index to Establish the Ecological Quality of Soft-Bottom Benthos within European Estuarine and Coastal Environments;40;12s;1100-1114;;;;;;;;A. Borja	J. Franco	V. Pèrez;;Marine Pollution Bulletin
42;Breton	S.	Dufresne	F.	Desrosiers	G.L.	Blier	P.U. (2004) Morphological Variation in Nereis (Neanthes) Virens(Polychaeta: Nereididae) Populations. <i>Journal of the Marine Biological Association of the UK</i>	84:983-985.;Journal Article;2004;Morphological Variation in Nereis (Neanthes) Virens(Polychaeta: Nereididae) Populations;84;;983-985;;;;;;;;Sophie Breton	France Dufresne	Gaston L. Desrosiers	Pierre U. Blier;;Journal of the Marine Biological Association of the UK
43;Breton	S.	Dufresne	F.	Desrosiers	G.L.	Blier	P.U. (2003) Population Structure of Two Northern Hemisphere Polychaetes	Neanthes virens and Hediste diversicolor (Nereididae)	with Different Life-History Traits. <i>Marine Biology</i>	142:707-715.;Journal Article;2003;Population Structure of Two Northern Hemisphere Polychaetes	Neanthes virens and Hediste diversicolor (Nereididae)	with Different Life-History Traits;142;;707-715;;;;;;;;Sophie Breton	France Dufresne	Gaston L. Desrosiers	Pierre U. Blier;;Marine Biology
44;Bridges	T.S. (1993) Reproductive Investment in Four Developmental Morphs of Streblospio (Polychaeta: Spionidae). <i>Biology Bulletin</i>	184:144-152.;Journal Article;1993;Reproductive Investment in Four Developmental Morphs of Streblospio (Polychaeta: Spionidae);184;;144-152;;;;;;;;Todd S. Bridges;;Biology Bulletin
45;Bridges	T.S. (1996) Effects of Organic Additions to Sediment	and Maternal Age and Size	on Patterns of Offspring Investment and Performance in Two Opportunistic Deposit-Feeding Polychaetes. <i>Marine Biology</i>	125:345-357.;Journal Article;1996;Effects of Organic Additions to Sediment	and Maternal Age and Size	on Patterns of Offspring Investment and Performance in Two Opportunistic Deposit-Feeding Polychaetes;125;;345-357;;;;;;;;Todd S. Bridges;;Marine Biology
46;Bridges	T.S.	Heppell	S. (1996) Fitness Consequences of Maternal Effects in Streblospio Benedicti (Annelida: Polychaeta). <i>American Zoology</i>	36:132-146.;Journal Article;1996;Fitness Consequences of Maternal Effects in Streblospio Benedicti (Annelida: Polychaeta);36;;132-146;;;;;;;;Todd S. Bridges	Selina Heppell;;American Zoology
47;Bristow	G.A.	Vadas	S.R.L. (1991) Genetic Variability in Bloodworm (Glycera Dibranchiata) Populations in the Gulf of Maine. <i>Marine Biology</i>	109:311-319.;Journal Article;1991;Genetic Variability in Bloodworm (Glycera Dibranchiata) Populations in the Gulf of Maine;109;;311-319;;;;;;;;G. A. Bristow	Sr. R. L. Vadas;;Marine Biology
48;Brito	M.D.C.	Núñez	J.	Riera	R. (2006) A New Species of the Genus Aonides Claparède	1864 (Polychaeta: Spionidae) from the Macaronesian Region (Eastern Central Atlantic). <i>Scientia Marina</i>	70:59-64.;Journal Article;2006;A New Species of the Genus Aonides Claparède	1864 (Polychaeta: Spionidae) from the Macaronesian Region (Eastern Central Atlantic);70;S3s;59-64;;;;;;;;Marìa Del Carmen Brito	Jorge Núñez	Rodrigo Riera;;Scientia Marina
49;Bulling	M.T.	White	P.C.L.	Raffaelli	D.	Pierce	G.J. (2006) Using Model Systems to Address the BiodiversityEcosystem Functioning Process. <i>Marine Ecology Progress Series</i>	311:295-309.;Journal Article;2006;Using Model Systems to Address the BiodiversityEcosystem Functioning Process;311;;295-309;;;;;;;;M. T. Bulling	P. C. L. White	Dave Raffaelli	G. J. Pierce;;Marine Ecology Progress Series
50;Bustos-Baez	S.	Frid	C. (2003) Using Indicator Species to Assess the State of Macrobenthic Communities. <i>Hydrobiologia</i>	496:299-309.;Journal Article;2003;Using Indicator Species to Assess the State of Macrobenthic Communities;496;;299-309;;;;;;;;Silvana Bustos-Baez	Chris Frid;;Hydrobiologia
51;Caldwell	G.S.	Lewis	C.	Olive	P.J.W.	Bentley	M.G. (2005) Exposure to 2	4-Decadienal Negatively Impacts Upon Marine Invertebrate Larval Fitness. <i>Marine Environmental Research</i>	59:405-417.;Journal Article;2005;Exposure to 2	4-Decadienal Negatively Impacts Upon Marine Invertebrate Larval Fitness;59;;405-417;;;;;;;;Gary S. Caldwell	Ceri Lewis	Peter J. W. Olive	Matthew Graeme Bentley;;Marine Environmental Research
52;Caldwell	G.S.	Olive	P.J.W.	Bentley	M.G. (2002) Inhibition of Embryonic Development and Fertilization in Broadcast Spawning Marine Invertebrates by Water Soluble Diatom Extracts and the Diatom Toxin 2-Trans	4-Trans Decadienal. <i>Aquatic Toxicology</i>	60:123-137.;Journal Article;2002;Inhibition of Embryonic Development and Fertilization in Broadcast Spawning Marine Invertebrates by Water Soluble Diatom Extracts and the Diatom Toxin 2-Trans	4-Trans Decadienal;60;;123-137;;;;;;;;Gary S. Caldwell	Peter J. W. Olive	Matthew Graeme Bentley;;Aquatic Toxicology
54;Callaway	R. (2003) Juveniles Stick to Adults: Recruitment of the Tube-Dwelling Polychaete Lanice Conchilega (Pallas	1766). <i>Hydrobiologia</i>	503:121-130.;Journal Article;2003;Juveniles Stick to Adults: Recruitment of the Tube-Dwelling Polychaete Lanice Conchilega (Pallas	1766);503;;121-130;;;;;;;;Ruth Callaway;;Hydrobiologia
55;Capa	M.	Rouse	G.W. (2007) Phylogenetic Relationships within Amphiglena Claparède	1864 (Polychaeta: Sabellidae)	Description of Five New Species from Australia	a New Species from Japan	and Comments on Previously Described Species. <i>Journal of Natural History</i>	41:327-356.;Journal Article;2007;Phylogenetic Relationships within Amphiglena Claparède	1864 (Polychaeta: Sabellidae)	Description of Five New Species from Australia	a New Species from Japan	and Comments on Previously Described Species;41;5-8s;327-356;;;;;;;;Maria Capa	Greg W. Rouse;;Journal of Natural History
56;Carpizo-Ituarte	E.	Hadfield	M.G. (1998) Stimulation of Metamorphosis in the Polychaete Hydroides Elegans Haswell (Serpulidae). <i>Biology Bulletin</i>	194:14-24.;Journal Article;1998;Stimulation of Metamorphosis in the Polychaete Hydroides Elegans Haswell (Serpulidae);194;;14-24;;;;;;;;Eugenio Carpizo-Ituarte	Michael G. Hadfield;;Biology Bulletin
57;Carrera-Parra	L.F. (2001) Lumbrineridae (Annelida:Polychaeta) from the Grand Caribbean Region with the Description of Six New Species.. <i>Journal of the Marine Biological Association of the UK</i>	81:599-621.;Journal Article;2001;Lumbrineridae (Annelida:Polychaeta) from the Grand Caribbean Region with the Description of Six New Species.;81;;599-621;;;;;;;;Luis F. Carrera-Parra;;Journal of the Marine Biological Association of the UK
58;Caspers	H. (1984) Spawning Periodicity and Habitat of the Palolo Worm Eunice Viridis (Polychaeta: Eunicidae) in the Samoan Islands. <i>Marine Biology</i>	79:229-236.;Journal Article;1984;Spawning Periodicity and Habitat of the Palolo Worm Eunice Viridis (Polychaeta: Eunicidae) in the Samoan Islands;79;;229-236;;;;;;;;H. Caspers;;Marine Biology
59;Cazaux	C. (1975) Reproduction Et Développement Larvaire De Phyllodoce laminosa 1818 (Annèlide Polychète).. <i>Cahiers de Biologie Marine</i>	16:541-549.;Journal Article;1975;Reproduction Et Développement Larvaire De Phyllodoce laminosa 1818 (Annèlide Polychète).;16;4s;541-549;;;;;;;;Claude Cazaux;;Cahiers de Biologie Marine
60;Cha	J.	Bhaud	M.R. (2000) A New Experimental Approach to Assess Settlement Conditions in Tube-Building Polychaetes; Biological Implications. <i>Oceanologica Acta</i>	23:443-452.;Journal Article;2000;A New Experimental Approach to Assess Settlement Conditions in Tube-Building Polychaetes; Biological Implications;23;4s;443-452;;;;;;;;Jae-Hoon Cha	Michel R. Bhaud;;Oceanologica Acta
61;Cha	J.	Martin	D.	Bhaud	M.R. (1997) Effects of Temperature on Oocyte Growth in the Mediterranean Terebellid Eupolymnia Nebulosa (Annelida: Polychaeta). <i>Marine Biology</i>	128:433-439.;Journal Article;1997;Effects of Temperature on Oocyte Growth in the Mediterranean Terebellid Eupolymnia Nebulosa (Annelida: Polychaeta);128;;433-439;;;;;;;;Jae-Hoon Cha	Daniel Martin	Michel R. Bhaud;;Marine Biology
62;Chabasse	C.	Bailly	X.	Rousselot	M.	Zal	F. (2006) The Multigenic Family of the Extracellular Hemoglobin from the Annelid Polychaete Arenicola Marina. <i>Comparative Biochemistry and Physiology	Part B</i>	144:319-325.;Journal Article;2006;The Multigenic Family of the Extracellular Hemoglobin from the Annelid Polychaete Arenicola Marina;144;;319-325;;;;;;;;Christine Chabasse	Xavier Bailly	Morgane Rousselot	Franck Zal;;Comparative Biochemistry and Physiology	Part B
63;Chambers	M.R.	Milne	H. (1975) Life Cycle and Production of Nereis Diversicolor O. F. Müller in the Ythan Estuary	Scotland. <i>Estuarine and Coastal Marine Science</i>	3:133-144.;Journal Article;1975;Life Cycle and Production of Nereis Diversicolor O. F. Müller in the Ythan Estuary	Scotland;3;;133-144;;;;;;;;M. R. Chambers	H. Milne;;Estuarine and Coastal Marine Science
64;Chambers	S.J. (2000) A Redescription of Chaetozone Setosa Malmgren	1867 Including a Definition of the Genus	and a Description of a New Species of Chaetozone (Poychaeta: Cirratulidae) from the Northeast Atlantic. <i>Bulletin of Marine Science</i>	67:587-596.;Journal Article;2000;A Redescription of Chaetozone Setosa Malmgren	1867 Including a Definition of the Genus	and a Description of a New Species of Chaetozone (Poychaeta: Cirratulidae) from the Northeast Atlantic;67;1s;587-596;;;;;;;;Susan J. Chambers;;Bulletin of Marine Science
65;Chambers	S.J.	Woodham	A. (2003) A New Species of Chaetozone (Polychaeta: Cirratulidae) from Deep Water in the Northeast Atlantic	with Comments on the Diversity of the Genus in Cold Northern Waters. <i>Hydrobiologia</i>	496:41-48.;Journal Article;2003;A New Species of Chaetozone (Polychaeta: Cirratulidae) from Deep Water in the Northeast Atlantic	with Comments on the Diversity of the Genus in Cold Northern Waters;496;;41-48;;;;;;;;Susan J. Chambers	Annette Woodham;;Hydrobiologia
66;Chapman	P.M.	Fink	R. (1984) Effects of Puget Sound Sediments and Their Elutriates on the Life Cycle of Capitella Capitata. <i>Bulletin of Environmental Contamination and Toxicology</i>	33:451-459.;Journal Article;1984;Effects of Puget Sound Sediments and Their Elutriates on the Life Cycle of Capitella Capitata;33;;451-459;;;;;;;;Peter M. Chapman	Ronald Fink;;Bulletin of Environmental Contamination and Toxicology
67;Chausson	F.	Paterson	L.A.	Betteley	K.A.	Hannah	L.	Meijer	L.	Bentley	M.G. (2004) Cdk1/Cyclin B Regulation During Oocyte Maturation in Two Closely Related Lugworm Species	Arenicola Marina and Arenicola Defodiens. <i>Development	Growth & Differentiation</i>	46:71-82.;Journal Article;2004;Cdk1/Cyclin B Regulation During Oocyte Maturation in Two Closely Related Lugworm Species	Arenicola Marina and Arenicola Defodiens;46;;71-82;;;;;;;;Fabienne Chausson	Lesley A. Paterson	Katherine A. Betteley	Lucie Hannah	Laurent Meijer	Matthew Graeme Bentley;;Development	Growth & Differentiation
68;Christie	G. (1985) A Comprarative Study of the Reproductive Cycles of Three Northumberland Populations of Chaetozone Setosa (Polychaeta: Cirratulidae). <i>Journal of the Marine Biological Association of the UK</i>	65:239-254.;Journal Article;1985;A Comprarative Study of the Reproductive Cycles of Three Northumberland Populations of Chaetozone Setosa (Polychaeta: Cirratulidae);65;1s;239-254;;;;;;;;G. Christie;;Journal of the Marine Biological Association of the UK
69;Çinar	M.E. (2003) Ecological Features of Syllidae (Polychaeta) from Shallow-Water Benthic Environments of the Aegean Sea	Eastern Mediterranean. <i>Journal of the Marine Biological Association of the UK</i>	83:737-745.;Journal Article;2003;Ecological Features of Syllidae (Polychaeta) from Shallow-Water Benthic Environments of the Aegean Sea	Eastern Mediterranean;83;;737-745;;;;;;;;Melih Ertan Çinar;;Journal of the Marine Biological Association of the UK
71;Clark	R.B. (1969) Endocrine Influences in Annelids. <i>General and Comparative Endocrinology</i>	Supplement:572-581.;Journal Article;1969;Endocrine Influences in Annelids;Supplement;;572-581;;;;;;;;R. B. Clark;;General and Comparative Endocrinology
72;Cohen	B.L. (2005) Not Armour	but Biomechanics	Ecological Opportunity and Increased Fecundity as Keys to the Origin and Expansion of the Mineralized Benthic Metazoan Fauna.. <i>Biological Journal of the Linnean Society</i>	85:483-490.;Journal Article;2005;Not Armour	but Biomechanics	Ecological Opportunity and Increased Fecundity as Keys to the Origin and Expansion of the Mineralized Benthic Metazoan Fauna.;85;;483-490;;;;;;;;B. L. Cohen;;Biological Journal of the Linnean Society
73;Cole	V.J.	Glasby	T.M.	Holloway	M.G. (2005) Extending the Generality of Ecological Models to Artificial Floating Habitats. <i>Marine Environmental Research</i>	60:195-210.;Journal Article;2005;Extending the Generality of Ecological Models to Artificial Floating Habitats;60;;195-210;;;;;;;;Victoria J. Cole	Tim M. Glasby	Michael G. Holloway;;Marine Environmental Research
74;Commito	J.A.	Shrader	P.B. (1985) Benthic Community Response to Experimental Additions of the Polychaete Nereis Virens. <i>Marine Biology</i>	86:101-107.;Journal Article;1985;Benthic Community Response to Experimental Additions of the Polychaete Nereis Virens;86;;101-107;;;;;;;;J. A. Commito	P. B. Shrader;;Marine Biology
75;Costa	C.J.	Pierce	S.K.	Warren	M.K. (1980) The Intracellular Mechanism of Salinity Tolerance in Polychaetes : Volume Regulation by Isolated Glycera Dibranchiata Red Coelomocytes. <i>Biology Bulletin</i>	159:626-638.;Journal Article;1980;The Intracellular Mechanism of Salinity Tolerance in Polychaetes : Volume Regulation by Isolated Glycera Dibranchiata Red Coelomocytes;159;;626-638;;;;;;;;Charles J. Costa	Sidney K. Pierce	M. Kim Warren;;Biology Bulletin
76;E Costa	P.F. (1999) Reproduction and Growth in Captivity of the Polychaete Nereis Diversicolor O. F. Müller	1776	Using Two Different Kinds of Sediment: Preliminary Assays. <i>Boletín del Instituto Español de Oceanografía</i>	15:351-355.;Journal Article;1999;Reproduction and Growth in Captivity of the Polychaete Nereis Diversicolor O. F. Müller	1776	Using Two Different Kinds of Sediment: Preliminary Assays;15;1-4s;351-355;;;;;;;;Pedro Fidalgo E Costa;;Boletín del Instituto Español de Oceanografía
77;Cotter	E.	O' Riordan	R.M.	Myers	A.A. (2003) Recruitment Patterns of Serpulids (Annelida: Polychaeta) in Bantry Bay	Ireland. <i>Journal of the Marine Biological Association of the UK</i>	83:41-48.;Journal Article;2003;Recruitment Patterns of Serpulids (Annelida: Polychaeta) in Bantry Bay	Ireland;83;;41-48;;;;;;;;E. Cotter	R. M. O' Riordan	A. A. Myers;;Journal of the Marine Biological Association of the UK
78;Cotter	E.	Myers	A.A. (2003) A Histological Study of Reproduction in the Serpulids Pomatoceros Triqueter and Pomatoceros Lamarckii (Annelida: Polychaeta). <i>Marine Biology</i>	142:905-914.;Journal Article;2003;A Histological Study of Reproduction in the Serpulids Pomatoceros Triqueter and Pomatoceros Lamarckii (Annelida: Polychaeta);142;;905-914;;;;;;;;E. Cotter	A. A. Myers;;Marine Biology
79;Cresswell	S.M. (1911) On the Development and Structure of the Trochophore of Hydroides Uncinatus (Eupomatus). <i>The Quarterly journal of microscopical science</i>	56:543-590.;Journal Article;1911;On the Development and Structure of the Trochophore of Hydroides Uncinatus (Eupomatus);56;23s;543-590;;;;;;;;Shearer M.A. Cresswell;;The Quarterly journal of microscopical science
80;Dales	R.P.	Warren	L.M. (1980) Survival of Hypoxic Conditions by the Polychaete Cirriformia Tentaculata. <i>Journal of the Marine Biological Association of the UK</i>	60:509-516.;Journal Article;1980;Survival of Hypoxic Conditions by the Polychaete Cirriformia Tentaculata;60;;509-516;;;;;;;;R. Phillips Dales	Lynda M. Warren;;Journal of the Marine Biological Association of the UK
81;Dales	R.P. (1951) Observations on the Structure and Life History of Autolytus prolifer (O.F. Müller). <i>Journal of the Marine Biological Association of the UK</i>	30:119-128.;Journal Article;1951;Observations on the Structure and Life History of Autolytus prolifer (O.F. Müller);30;1s;119-128;;;;;;;;R. Phillips Dales;;Journal of the Marine Biological Association of the UK
83;Daly	J.M. (1972) The Maturation and Breeding Biology of Harmothoë Imbricata (Polychaeta: Polynoidae). <i>Marine Biology</i>	12:53-66.;Journal Article;1972;The Maturation and Breeding Biology of Harmothoë Imbricata (Polychaeta: Polynoidae);12;;53-66;;;;;;;;J. M. Daly;;Marine Biology
84;Daly	J.M. (1974) Gametogenesis in Harmothoe Imbricata (Polychaeta: Polynoidae). <i>Marine Biology</i>	25:35-40.;Journal Article;1974;Gametogenesis in Harmothoe Imbricata (Polychaeta: Polynoidae);25;;35-40;;;;;;;;J. M. Daly;;Marine Biology
85;Daro	M.H.	Polk	P. (1973) The Autecology of Polydora Ciliata Along the Belgian Coast. <i>Netherlands Journal of Sea Research</i>	6:130-140.;Journal Article;1973;The Autecology of Polydora Ciliata Along the Belgian Coast;6;1-2s;130-140;;;;;;;;M. H. Daro	P. Polk;;Netherlands Journal of Sea Research
86;Dauer	D.M. (1984) The Use of Polychaete Feeding Guilds as Biological Variables. <i>Marine Pollution Bulletin</i>	15:301-305.;Journal Article;1984;The Use of Polychaete Feeding Guilds as Biological Variables;15;8s;301-305;;;;;;;;Daniel M. Dauer;;Marine Pollution Bulletin
87;Dauer	D.M.	Maybury	C.A.	Ewing	R.M. (1981) Feeding Behavior and General Ecology of Several Spionid Polychaetes from the Chesapeake Bay. <i>Journal of Experimental Marine Biology and Ecology</i>	54:21-38.;Journal Article;1981;Feeding Behavior and General Ecology of Several Spionid Polychaetes from the Chesapeake Bay;54;;21-38;;;;;;;;Daniel M. Dauer	Catherine A. Maybury	R. Michael Ewing;;Journal of Experimental Marine Biology and Ecology
88;Davey	J.T.	George	C.L. (1986) Factors in the Distribution of Intertidal	Estuarine Polychaetes: A Field Experiment with Nereis (Hediste) diversicolor and Nephtys hombergi in the Tamar at Plymouth. <i>Estuarine	Coastal and Shelf Science</i>	22:603-618.;Journal Article;1986;Factors in the Distribution of Intertidal	Estuarine Polychaetes: A Field Experiment with Nereis (Hediste) diversicolor and Nephtys hombergi in the Tamar at Plymouth;22;;603-618;;;;;;;;John T. Davey	C. L. George;;Estuarine	Coastal and Shelf Science
89;Davey	J.T.	Watson	P.G. (1995) The Activity of Nereis Diversicolor (Polychaeta) and Its Impact on Nutrient Fluxes in Estuarine Waters. <i>Ophelia</i>	41:57-70.;Journal Article;1995;The Activity of Nereis Diversicolor (Polychaeta) and Its Impact on Nutrient Fluxes in Estuarine Waters;41;;57-70;;;;;;;;John T. Davey	P. G. Watson;;Ophelia
90;Davey	J.T.	Watson	P.G.	Bruce	R.H.	Frickers	P.E. (1990) An Instrument for the Monitoring and Collection of the Vented Burrow Fluids of Benthic Infauna in Sediment Microcosms and Its Application to the Polychaetes Hediste diversicolor and Arenicola marina. <i>Journal of Experimental Marine Biology and Ecology</i>	139:135-149.;Journal Article;1990;An Instrument for the Monitoring and Collection of the Vented Burrow Fluids of Benthic Infauna in Sediment Microcosms and Its Application to the Polychaetes Hediste diversicolor and Arenicola marina;139;;135-149;;;;;;;;John T. Davey	P. G. Watson	R. H. Bruce	P. E. Frickers;;Journal of Experimental Marine Biology and Ecology
91;Davies	B.R.	Stuart	V.	De Villiers	M. (1989) Filtration Activity of a Serpulid Polychaete Population	Ficopomatus enigmaticus (Fauvel)	and Its Effects on Water Quality in a Coastal Marina. <i>Estuarine	Coastal and Shelf Science</i>	29:613-620.;Journal Article;1989;Filtration Activity of a Serpulid Polychaete Population	Ficopomatus enigmaticus (Fauvel)	and Its Effects on Water Quality in a Coastal Marina;29;6s;613-620;;;;;;;;B. R. Davies	V. Stuart	M. De Villiers;;Estuarine	Coastal and Shelf Science
92;De Vooys	C.G.N. (1975) Glycogen and Total Lipids in the Lugworm (Arenicola marina) in Relation to Reproduction. <i>Netherlands Journal of Sea Research</i>	9:311-319.;Journal Article;1975;Glycogen and Total Lipids in the Lugworm (Arenicola marina) in Relation to Reproduction;9;3-4s;311-319;;;;;;;;C. G. N. De Vooys;;Netherlands Journal of Sea Research
93;De Wilde	P.A.W.J.	Berguis	E.M. (1979) Laboratory Experiments on Growth of Juvenile Worms	Arenicola marina. <i>Netherlands Journal of Sea Research</i>	13:487-502.;Journal Article;1979;Laboratory Experiments on Growth of Juvenile Worms	Arenicola marina;13;3/4s;487-502;;;;;;;;P. A. W. J. De Wilde	E. M. Berguis;;Netherlands Journal of Sea Research
94;Dean	D. (1978) The Swimming of Bloodworms (Glycera Spp.) at Night	with Comments on Other Species. <i>Marine Biology</i>	48:99-104.;Journal Article;1978;The Swimming of Bloodworms (Glycera Spp.) at Night	with Comments on Other Species;48;;99-104;;;;;;;;D. Dean;;Marine Biology
95;Desroy	N.	Retiére	C. (2003) The Influence of Structure and Dynamics of Infaunal Predator Populations on Predatory Activity: The Example of Nephtys Hombergii. <i>Estuarine	Coastal and Shelf Science</i>	58:445-453.;Journal Article;2003;The Influence of Structure and Dynamics of Infaunal Predator Populations on Predatory Activity: The Example of Nephtys Hombergii;58;;445-453;;;;;;;;Nicolas Desroy	Christian Retiére;;Estuarine	Coastal and Shelf Science
96;Desroy	N.	Retiére	C.	Thiébaut	E. (1998) Infaunal Predation Regulates Benthic Recruitment: An Experimental Study of the Influence of the Predator Nephtys Hombergii (Savigny) on Recruits of Nereis Diversicolor (O.F. Müller). <i>Journal of Experimental Marine Biology and Ecology</i>	228:257-272.;Journal Article;1998;Infaunal Predation Regulates Benthic Recruitment: An Experimental Study of the Influence of the Predator Nephtys Hombergii (Savigny) on Recruits of Nereis Diversicolor (O.F. Müller);228;;257-272;;;;;;;;Nicolas Desroy	Christian Retiére	Eric Thiébaut;;Journal of Experimental Marine Biology and Ecology
97;Dethier	M.N.	Donald	K.M.C.	Strathmann	R.R. (2003) Colonization and Connectivity of Habitat Patches for Coastal Marine Species Distant from Source Populations. <i>Conservation Biology</i>	17:.;Journal Article;2003;Colonization and Connectivity of Habitat Patches for Coastal Marine Species Distant from Source Populations;17;4s;;;;;;;;;Megan N. Dethier	Kathryn M. C. Donald	Richard R. Strathmann;;Conservation Biology
98;Dierschke	V.	Kube	J.	Rippe	H. (1999) Feeding Ecology of Dunlins Calidris Alpina Staging in the Southern Baltic Sea	2. Spatial and Temporal Variations in the Harvestable Fraction of Their Favourite Prey Hediste Diversicolor. <i>Journal of Sea Research</i>	42:65-82.;Journal Article;1999;Feeding Ecology of Dunlins Calidris Alpina Staging in the Southern Baltic Sea	2. Spatial and Temporal Variations in the Harvestable Fraction of Their Favourite Prey Hediste Diversicolor;42;;65-82;;;;;;;;Volker Dierschke	Jan Kube	Heike Rippe;;Journal of Sea Research
99;Díez	G.	Soto	M.	Cantón	L.	Vaquero	M.C.	Marigómez	I. (2000) Hediste (Nereis) Diversicolor as Bioindicator of Metal and Organic Chemical Bioavailability: A Field Study. <i>Ecotoxicology and Environmental Restoration</i>	3:7-15.;Journal Article;2000;Hediste (Nereis) Diversicolor as Bioindicator of Metal and Organic Chemical Bioavailability: A Field Study;3;1s;7-15;;;;;;;;Guzmán Díez	Manu Soto	Lourdes Cantón	María Carmen Vaquero	Ionan Marigómez;;Ecotoxicology and Environmental Restoration
100;Dixon	D.R. (1981) Reproductive Biology of the Serpulid Ficopomatus (Mercierella) Enigmaticus in the Thames Estuary	S.E. England. <i>Journal of the Marine Biological Association of the UK</i>	61:805-805.;Journal Article;1981;Reproductive Biology of the Serpulid Ficopomatus (Mercierella) Enigmaticus in the Thames Estuary	S.E. England;61;;805-805;;;;;;;;David R. Dixon;;Journal of the Marine Biological Association of the UK
101;Dobbs	F.C.	Scholly	T.A. (1986) Sediment Processing and Selective Feeding by Pectinaria Koreni (Polychaeta: Pectinariidae). <i>Marine Ecology Progress Series</i>	29:165-176.;Journal Article;1986;Sediment Processing and Selective Feeding by Pectinaria Koreni (Polychaeta: Pectinariidae);29;;165-176;;;;;;;;Fred C. Dobbs	Teresa A. Scholly;;Marine Ecology Progress Series
102;Dorresteijn	A.W.C. (1990) Quantitative Analysis of Cellular Differentiation During Early Embryogenesis of Platynereis Dumerilii. <i>Roux's Archives of Developmental Biology</i>	199:14-30.;Journal Article;1990;Quantitative Analysis of Cellular Differentiation During Early Embryogenesis of Platynereis Dumerilii;199;;14-30;;;;;;;;Adriaan W. C. Dorresteijn;;Roux's Archives of Developmental Biology
103;Duchêne	J.C. (2004) Early Recognition of Sediment During Settlement of Eupolymnia Nebulosa (Polychaeta: Terebellidae) Larvae. <i>Marine Biology</i>	145:79-85.;Journal Article;2004;Early Recognition of Sediment During Settlement of Eupolymnia Nebulosa (Polychaeta: Terebellidae) Larvae;145;;79-85;;;;;;;;Jean Claude Duchêne;;Marine Biology
104;Duchêne	J.C.	Bhaud	M.R. (1988) Uncinial Patterns and Age Determination in Terebellid Polychaetes. <i>Marine Ecology Progress Series</i>	49:267-275.;Journal Article;1988;Uncinial Patterns and Age Determination in Terebellid Polychaetes;49;;267-275;;;;;;;;Jean Claude Duchêne	Michel R. Bhaud;;Marine Ecology Progress Series
105;Duffy	J.E. (2006) Biodiversity and the Functioning of Seagrass Ecosystems. <i>Marine Ecology Progress Series</i>	311:233-250.;Journal Article;2006;Biodiversity and the Functioning of Seagrass Ecosystems;311;;233-250;;;;;;;;J. Emmett Duffy;;Marine Ecology Progress Series
106;Duffy	J.E.	Stachowicz	J.J. (2006) Why Biodiversity Is Important to Oceanography: Potential Roles of Genetic	Species	and Trophic Diversity in Pelagic Ecosystem Processes. <i>Marine Ecology Progress Series</i>	311:179-189.;Journal Article;2006;Why Biodiversity Is Important to Oceanography: Potential Roles of Genetic	Species	and Trophic Diversity in Pelagic Ecosystem Processes;311;;179-189;;;;;;;;J. Emmett Duffy	John J. Stachowicz;;Marine Ecology Progress Series
107;Dulvy	N.	Reynolds	J.D. (2003) Exinction Vulnerability in Marine Populations. <i>Fortschritte der Zoologie</i>	4:25-64.;Journal Article;2003;Exinction Vulnerability in Marine Populations;4;;25-64;;;;;;;;N.K. Dulvy	J. D. Reynolds;;Fortschritte der Zoologie
108;Durchon	M. (1962) Integration of Reproductive Functions I Neurosecretion and Hormonal Control of Reproduction in Annelida. <i>Fortschritte der Zoologie</i>	Supplement:227-240.;Journal Article;1962;Integration of Reproductive Functions I Neurosecretion and Hormonal Control of Reproduction in Annelida;Supplement;;227-240;;;;;;;;Maurice Durchon;;Fortschritte der Zoologie
109;E Costa	P.F. (2003) The Oogenic Cycle of Nereis Diversicolor (O. F. Müller	1776) (Annelida: Polychaeta) in Shallow Water Environments in Southwestern Portugal. <i>Boletín del Instituto Español de Oceanografía</i>	19:17-29.;Journal Article;2003;The Oogenic Cycle of Nereis Diversicolor (O. F. Müller	1776) (Annelida: Polychaeta) in Shallow Water Environments in Southwestern Portugal;19;1-4s;17-29;;;;;;;;Pedro Fidalgo E Costa;;Boletín del Instituto Español de Oceanografía
110;E Costa	P.F.	João	G.	Passos	A.M.	Pereira	P.M.F.	Melo	P.	Batista	F.	Da Fonseca	L.C. (2006) The Market Features of Imported Non-Indigenous Polychaetes in Portugal and Consequent Ecological Concerns. <i>Scientia Marina</i>	70:287-292.;Journal Article;2006;The Market Features of Imported Non-Indigenous Polychaetes in Portugal and Consequent Ecological Concerns;70;S3s;287-292;;;;;;;;Pedro Fidalgo E Costa	Gil João	Ana Maria Passos	Paula M. F. Pereira	Pedro Melo	Frederico Batista	Luis Cancela Da Fonseca;;Scientia Marina
111;Eckberg	W.R.	Szuts	E.Z. (1993) Diacylglycerol Content of Chaetopterus Oocytes During Maturation and Fertilization. <i>Developmental Biology</i>	159:732-735.;Journal Article;1993;Diacylglycerol Content of Chaetopterus Oocytes During Maturation and Fertilization;159;;732-735;;;;;;;;William R. Eckberg	Ete Z. Szuts;;Developmental Biology
112;Eckelbarger	K.J. (1980) An Ultrastructural Study of Oogenesis in Streblospio Benedicti (Spionidae)	with Remarks on Diversity of Vitellogenic Mechanisms in Polychaeta. <i>Zoomorphologie</i>	94:241-263.;Journal Article;1980;An Ultrastructural Study of Oogenesis in Streblospio Benedicti (Spionidae)	with Remarks on Diversity of Vitellogenic Mechanisms in Polychaeta;94;;241-263;;;;;;;;Kevin J. Eckelbarger;;Zoomorphologie
113;Eckelbarger	K.J. (1984) Ultrastructure of Spermatogenesis in the Reef-Building Polychaete Phragmatopoma Lapidosa (Sabellariidae) with Special Reference to Acrosome Morphogenesis. <i>Journal of Ultrastructure research</i>	89:146-164.;Journal Article;1984;Ultrastructure of Spermatogenesis in the Reef-Building Polychaete Phragmatopoma Lapidosa (Sabellariidae) with Special Reference to Acrosome Morphogenesis;89;;146-164;;;;;;;;Kevin J. Eckelbarger;;Journal of Ultrastructure research
114;Eckelbarger	K.J. (2005) Oogenesis and Oocytes. <i>Hydrobiologia</i>	535/536:179-198.;Journal Article;2005;Oogenesis and Oocytes;535/536;;179-198;;;;;;;;Kevin J. Eckelbarger;;Hydrobiologia
115;Eckelbarger	K.J.	Grassle	J.P. (1987) Spermatogenesis	Sperm Storage and Comparative Sperm Morphology in Nine Species of Capitella	Capitomastus and Capitellides (Polychaeta: Capitellidae). <i>Marine Biology</i>	95:415-429.;Journal Article;1987;Spermatogenesis	Sperm Storage and Comparative Sperm Morphology in Nine Species of Capitella	Capitomastus and Capitellides (Polychaeta: Capitellidae);95;;415-429;;;;;;;;Kevin J. Eckelbarger	Judith P. Grassle;;Marine Biology
116;Eckelbarger	K.J.	Linley	P.A.	Grassle	J.P. (1984) Role of Ovarian Follicle Cells in Vitellogenesis and Oocyte Resorption in Capitella Sp.I (Polychaeta). <i>Marine Biology</i>	79:133-144.;Journal Article;1984;Role of Ovarian Follicle Cells in Vitellogenesis and Oocyte Resorption in Capitella Sp.I (Polychaeta);79;;133-144;;;;;;;;Kevin J. Eckelbarger	P. A. Linley	Judith P. Grassle;;Marine Biology
117;Elías	R.	Bremec	C.S. (2003) First Record of the Genus Armandia (Opheliidae	Polychaeta) in Argentine Waters	with the Description of Armandia Loboi Sp. N.. <i>Bulletin of Marine Science</i>	72:181-186.;Journal Article;2003;First Record of the Genus Armandia (Opheliidae	Polychaeta) in Argentine Waters	with the Description of Armandia Loboi Sp. N.;72;1s;181-186;;;;;;;;Rodolfo Elías	Claudia Silvia Bremec;;Bulletin of Marine Science
118;Ellien	C.	Thiébaut	E.	Dumas	F.	Salomon	J.	Nival	P. (2004) A Modelling Study of the Respective Role of Hydrodynamic Processes and Larval Mortality on Larval Dispersal and Recruitment of Benthic Invertebrates: Example of Pectinaria Koreni (Annelida: Polychaeta) in the Bay of Seine (English Channel). <i>Journal of Plankton Research</i>	26:117-132.;Journal Article;2004;A Modelling Study of the Respective Role of Hydrodynamic Processes and Larval Mortality on Larval Dispersal and Recruitment of Benthic Invertebrates: Example of Pectinaria Koreni (Annelida: Polychaeta) in the Bay of Seine (English Channel);26;2s;117-132;;;;;;;;Celine Ellien	Eric Thiébaut	Franck Dumas	Jean-Claude Salomon	Paul Nival;;Journal of Plankton Research
119;Everaarts	J.M.	Reichert	M.J.M. (1988) The Effect of Cadmium on Some Oxygen- Binding Properties of the Blood Pigment of the Lugworm Arenicola Marina (Annelida	Polychaeta).. <i>Marine Environmental Research</i>	25:275-289.;Journal Article;1988;The Effect of Cadmium on Some Oxygen- Binding Properties of the Blood Pigment of the Lugworm Arenicola Marina (Annelida	Polychaeta).;25;;275-289;;;;;;;;J. M. Everaarts	M. J. M. Reichert;;Marine Environmental Research
120;Farke	H.	Berghuis	E.M. (1979) Spawning	Larval Development and Migration of Arenicola Marina under Field Conditions in the Western Wadden Sea. <i>Netherlands Journal of Sea Research</i>	13:529-535.;Journal Article;1979;Spawning	Larval Development and Migration of Arenicola Marina under Field Conditions in the Western Wadden Sea;13;3/4s;529-535;;;;;;;;H. Farke	E. M. Berghuis;;Netherlands Journal of Sea Research
121;Fauchald	K. (1983) Life Diagram Patterns in Benthic Polychaetes. <i>Proceedings of the Biological Society of Washington</i>	96:160-177.;Journal Article;1983;Life Diagram Patterns in Benthic Polychaetes;96;1s;160-177;;;;;;;;Kristian Fauchald;;Proceedings of the Biological Society of Washington
122;Fauchald	K.	Jumars	P.A. (1979) The Diet of Worms: A Study of Polychaete Feeding Guilds. <i>Oceanography and Marine Biology: Annual Review</i>	17:193-284.;Journal Article;1979;The Diet of Worms: A Study of Polychaete Feeding Guilds;17;;193-284;;;;;;;;Kristian Fauchald	Peter A. Jumars;;Oceanography and Marine Biology: Annual Review
123;Fernandes	S.	Sobral	P.	Costa	M.H. (2006) Nereis Diversicolor Effect on the Stability of Cohesive Intertidal Sediments. <i>Aquatic Ecology</i>	40:567-579.;Journal Article;2006;Nereis Diversicolor Effect on the Stability of Cohesive Intertidal Sediments;40;;567-579;;;;;;;;Sandra Fernandes	Paula Sobral	Maria Helena Costa;;Aquatic Ecology
124;Filippova	A.	Purschke	G.	Tzetlin	A.B.	Müller	M.C. (2005) Reconstruction of the Musculature of Magelona Cf. Mirabilis (Magelonidae) and Prionospio Cirrifera (Spionidae) (Polychaeta	Annelida) by Phalloidin Labeling and Clsm. <i>Zoomorphology</i>	124:1-8.;Journal Article;2005;Reconstruction of the Musculature of Magelona Cf. Mirabilis (Magelonidae) and Prionospio Cirrifera (Spionidae) (Polychaeta	Annelida) by Phalloidin Labeling and Clsm;124;;1-8;;;;;;;;Anna Filippova	Günter Purschke	Alexander B. Tzetlin	Monika C.M. Müller;;Zoomorphology
125;Finch	C.E. (1994) Latent Capacities for Gametogenic Cycling in the Semelparous Invertebrate Nereis. <i>Proceedings of the National Academy of Sciences</i>	91:11769-1177.;Journal Article;1994;Latent Capacities for Gametogenic Cycling in the Semelparous Invertebrate Nereis;91;;11769-1177;;;;;;;;Caleb E. Finch;;Proceedings of the National Academy of Sciences
126;Fischer	A. (1974) Stages and Stage Distribution in Early Oogenesis in the Annelid	Platynereis Dumerilii. <i>Cell and tissue research</i>	156:35-45.;Journal Article;1974;Stages and Stage Distribution in Early Oogenesis in the Annelid	Platynereis Dumerilii;156;;35-45;;;;;;;;Albrecht Fischer;;Cell and tissue research
127;Fischer	A. (1974) Activity of a Gene in Transplanted Oocytes in the Annelid	Platynereis. <i>Wilhelm Roux' Archiv</i>	174:250-251.;Journal Article;1974;Activity of a Gene in Transplanted Oocytes in the Annelid	Platynereis;174;;250-251;;;;;;;;Albrecht Fischer;;Wilhelm Roux' Archiv
128;Fischer	A. (1975) The Structure of Symplasmic Early Oocytes and Their Enveloping Sheath Cells in the Polychaete	Platynereis Dumerilii. <i>Cell and tissue research</i>	160:327-343.;Journal Article;1975;The Structure of Symplasmic Early Oocytes and Their Enveloping Sheath Cells in the Polychaete	Platynereis Dumerilii;160;;327-343;;;;;;;;Albrecht Fischer;;Cell and tissue research
129;Fischer	A. (1999) Reproductive and Developmental Phenomena in Annelids: A Source of Exemplary Research Problems. <i>Hydrobiologia</i>	402:1-20.;Journal Article;1999;Reproductive and Developmental Phenomena in Annelids: A Source of Exemplary Research Problems;402;;1-20;;;;;;;;Albrecht Fischer;;Hydrobiologia
130;Fischer	A.	Dorresteijn	A.W.C. (2004) The Polychaete Platynereis Dumerilii (Annelida): A Laboratory Animal with Spiralian Cleavage	Lifelong Segment Proliferation and a Mixed Benthic/Pelagic Life Cycle. <i>BioEssays</i>	26:314-325.;Journal Article;2004;The Polychaete Platynereis Dumerilii (Annelida): A Laboratory Animal with Spiralian Cleavage	Lifelong Segment Proliferation and a Mixed Benthic/Pelagic Life Cycle;26;;314-325;;;;;;;;Albrecht Fischer	Adriaan W. C. Dorresteijn;;BioEssays
131;Flach	E.C.	De Bruin	W. (1994) Does the Activity of Cockles	Cerastoderma Edule (L.) and Lugworms	Arenicola Marina L.	Make Corophium Volutator Pallas More Vulnerable to Epibenthic Predators: A Case of Interaction Modification?. <i>Journal of Experimental Marine Biology and Ecology</i>	182:265-285.;Journal Article;1994;Does the Activity of Cockles	Cerastoderma Edule (L.) and Lugworms	Arenicola Marina L.	Make Corophium Volutator Pallas More Vulnerable to Epibenthic Predators: A Case of Interaction Modification?;182;;265-285;;;;;;;;E. C. Flach	W. De Bruin;;Journal of Experimental Marine Biology and Ecology
132;Fong	P.P.	Garthwaite	R.L. (1994) Allozyme Electrophoretic Analysis of the Hediste Limnicola- H. Diversicolor- H. Japonica Species Complex (Polychaeta:Nereididae). <i>Marine Biology</i>	118:463-470.;Journal Article;1994;Allozyme Electrophoretic Analysis of the Hediste Limnicola- H. Diversicolor- H. Japonica Species Complex (Polychaeta:Nereididae);118;;463-470;;;;;;;;P. P. Fong	R. L. Garthwaite;;Marine Biology
133;Fornós	J.J.	Forteza	V.	Martínez-Taberner	A. (1997) Modern Polychaete Reefs in Western Mediterranean Lagoons: Ficopomatus Enigmaticus (Fauvel) in the Albufera of Menorca	Balearic Islands. <i>Palaeogeography	Palaeoclimatology	Palaeoecology</i>	128:175-186.;Journal Article;1997;Modern Polychaete Reefs in Western Mediterranean Lagoons: Ficopomatus Enigmaticus (Fauvel) in the Albufera of Menorca	Balearic Islands;128;1-4s;175-186;;;;;;;;J. J. Fornós	V. Forteza	A. Martínez-Taberner;;Palaeogeography	Palaeoclimatology	Palaeoecology
134;Franke	H. (1999) Reproduction of the Syllidae (Annelida: Polychaeta). <i>Hydrobiologia</i>	402:39-55.;Journal Article;1999;Reproduction of the Syllidae (Annelida: Polychaeta);402;;39-55;;;;;;;;Heinz-Dieter Franke;;Hydrobiologia
135;Gallego	R.	López	E. (2004) Annual Variation of the Reproductive Activity of Three Exogoninae Species (Polychaeta: Syllidae) from Th Western Mediterranean. <i>Marine Ecology</i>	25:265-272.;Journal Article;2004;Annual Variation of the Reproductive Activity of Three Exogoninae Species (Polychaeta: Syllidae) from Th Western Mediterranean;25;4s;265-272;;;;;;;;Ramón Gallego	Eduardo López;;Marine Ecology
136;Gambi	M.	Conti	G.	Bremec	C.S. (1998) Polychaete Distribution	Diversity and Seasonality Related to Seagrass Cover in Shallow Soft Bottoms of the Tyrrhenian Sea (Italy). <i>Scientia Marina</i>	62:1-17.;Journal Article;1998;Polychaete Distribution	Diversity and Seasonality Related to Seagrass Cover in Shallow Soft Bottoms of the Tyrrhenian Sea (Italy);62;1-2s;1-17;;;;;;;;Maria-Cristina Gambi	Gabriella Conti	Claudia Silvia Bremec;;Scientia Marina
137;García-Arberas	L.	Rallo	A. (2002) Life Cycle	Demography and Secondary Production of the Polychaete Hediste Diversicolor in a Non-Polluted Estuary in the Bay of Biscay. <i>Marine Ecology</i>	23:237-251.;Journal Article;2002;Life Cycle	Demography and Secondary Production of the Polychaete Hediste Diversicolor in a Non-Polluted Estuary in the Bay of Biscay;23;3s;237-251;;;;;;;;Loreto García-Arberas	Ana Rallo;;Marine Ecology
138;Gardiner	S.L.	Rieger	R.M. (1980) Rudimentary Cilia in Muscle Cells of Annelids and Echinoderms. <i>Cell and tissue research</i>	213:247-252.;Journal Article;1980;Rudimentary Cilia in Muscle Cells of Annelids and Echinoderms;213;;247-252;;;;;;;;S. L. Gardiner	R. M. Rieger;;Cell and tissue research
139;Garwood	P.R. (1980) The Role of Temperature and Daylength in the Control of Reproductive Cycle of Harmothoe Imbricata (L.) (Polychaeta: Polynoidae). <i>Journal of Experimental Marine Biology and Ecology</i>	47:35-53.;Journal Article;1980;The Role of Temperature and Daylength in the Control of Reproductive Cycle of Harmothoe Imbricata (L.) (Polychaeta: Polynoidae);47;;35-53;;;;;;;;P. R. Garwood;;Journal of Experimental Marine Biology and Ecology
140;Gaston	G.R.	Mclelland	J.	Heard	R.W. (1992) Feeding Biology	Distribution	and Ecology of Two Species of Benthic Polychaetes: Paraonis Fulgens and Paraonis Pygoenigmatica (Polychaeta: Paraonidae). <i>Gulf Research Reports</i>	8:395-400.;Journal Article;1992;Feeding Biology	Distribution	and Ecology of Two Species of Benthic Polychaetes: Paraonis Fulgens and Paraonis Pygoenigmatica (Polychaeta: Paraonidae);8;4s;395-400;;;;;;;;Gary R. Gaston	Ja Mclelland	R. W. Heard;;Gulf Research Reports
141;Gaston	G.R. (1987) Benthic Polychaeta of the Middle Atlantic Bight: Feeding and Distribution. <i>Marine Ecology Progress Series</i>	36:251-262.;Journal Article;1987;Benthic Polychaeta of the Middle Atlantic Bight: Feeding and Distribution;36;;251-262;;;;;;;;Gary R. Gaston;;Marine Ecology Progress Series
142;Geldíay	R.	Ergen	Z. (1970) Some Variations on the Reproduction of Nereis diversicolor (O.F. Müller). <i>Scientific Reports of the Faculty of Science	Ege University</i>	95:16.;Journal Article;1970;Some Variations on the Reproduction of Nereis diversicolor (O.F. Müller);95;;16;;;;;;;;R. Geldíay	Zeki Ergen;;Scientific Reports of the Faculty of Science	Ege University
143;George	J.D. (1964) Organic Matter Available to the Polychaete Cirriformia Tentaculata (Montagu) Living in an Intertidal Mud Flat. <i>Limnology and Oceanography</i>	9:453-455.;Journal Article;1964;Organic Matter Available to the Polychaete Cirriformia Tentaculata (Montagu) Living in an Intertidal Mud Flat;9;3s;453-455;;;;;;;;J. D. George;;Limnology and Oceanography
144;Gerino	M. (1991) Quantification of Burrow Geometry and Sediment Reworking by the Polychaete Nereis Diversicolor. <i>Symposia of the Zoological Society of London</i>	63:305-307.;Journal Article;1991;Quantification of Burrow Geometry and Sediment Reworking by the Polychaete Nereis Diversicolor;63;;305-307;;;;;;;;Magali Gerino;;Symposia of the Zoological Society of London
145;Gherardi	M.	Mastrodonato	M.	Sion	L.	Musco	L.	Lepore	E.	Sciscioli	M.	Giangrande	A. (2005) Reproduction Activity of Exogone Naidina (Polychaeta: Exogoninae) in a Population from the Apulian Coast (Adriatic Sea). <i>Marine Biology</i>	147:197-203.;Journal Article;2005;Reproduction Activity of Exogone Naidina (Polychaeta: Exogoninae) in a Population from the Apulian Coast (Adriatic Sea);147;;197-203;;;;;;;;Miriam Gherardi	Maria Mastrodonato	L. Sion	Luigi Musco	Elena Lepore	Margherita Sciscioli	Adriana Giangrande;;Marine Biology
146;Giangrande	A. (1989) Observations on Recruitment and Growth of Eunice Harasii Audouin & Milne Edwards (Polychaeta	Eunicidae) in the Mediterranean Sea. <i>Vie et Milieu</i>	39:135-141.;Journal Article;1989;Observations on Recruitment and Growth of Eunice Harasii Audouin & Milne Edwards (Polychaeta	Eunicidae) in the Mediterranean Sea;39;3/4s;135-141;;;;;;;;Adriana Giangrande;;Vie et Milieu
147;Giangrande	A.	Fraschetti	S. (1995) A Population Study of Naineris Laevigata (Polychaeta	Orbiniidae) in a Fluctuating Environment (Mediterranean Sea). <i>Scientia Marina</i>	59:39-48.;Journal Article;1995;A Population Study of Naineris Laevigata (Polychaeta	Orbiniidae) in a Fluctuating Environment (Mediterranean Sea);59;1s;39-48;;;;;;;;Adriana Giangrande	Simonetta Fraschetti;;Scientia Marina
148;Giangrande	A.	Licciano	M.	Pagliara	P.	Gambi	M. (2000) Gametogenesis and Larval Development in Sabella Spallanzanii (Polychaeta: Sabellidae) from the Mediterranean Sea. <i>Marine Biology</i>	136:847-861.;Journal Article;2000;Gametogenesis and Larval Development in Sabella Spallanzanii (Polychaeta: Sabellidae) from the Mediterranean Sea;136;;847-861;;;;;;;;Adriana Giangrande	M. Licciano	P. Pagliara	Maria-Cristina Gambi;;Marine Biology
149;Giangrande	A.	Sciscioli	M.	Lepore	E.	Mastrodonato	M.	Lupetti	P.	Dallai	R. (2002) Sperm Ultrastructure and Spermiogenesis in TwoExogone Species (Polychaeta	Syllidae	Exogoninae). <i>Invertebrate Biology</i>	121:339-349.;Journal Article;2002;Sperm Ultrastructure and Spermiogenesis in TwoExogone Species (Polychaeta	Syllidae	Exogoninae);121;4s;339-349;;;;;;;;Adriana Giangrande	Margherita Sciscioli	Elena Lepore	Maria Mastrodonato	Pietro Lupetti	Romano Dallai;;Invertebrate Biology
150;Giangrande	A.	Montresor	M.	Cavallo	A.	Licciano	M. (2002) Influence of Naineris Laevigata (Polychaeta: Orbiniidae) on Vertical Grain Size Distribution	and Dinoflagellate Resting Stages in the Sediment. <i>Journal of Sea Research</i>	47:97-108.;Journal Article;2002;Influence of Naineris Laevigata (Polychaeta: Orbiniidae) on Vertical Grain Size Distribution	and Dinoflagellate Resting Stages in the Sediment;47;;97-108;;;;;;;;Adriana Giangrande	M. Montresor	A. Cavallo	M. Licciano;;Journal of Sea Research
151;Giangrande	A.	Petraroli	A. (1991) Reproduction	Larval Development and Post-Larval Growth of Naineris Laevigata (Polychaeta	Orbiniidae) in the Mediterranean Sea. <i>Marine Biology</i>	111:129-137.;Journal Article;1991;Reproduction	Larval Development and Post-Larval Growth of Naineris Laevigata (Polychaeta	Orbiniidae) in the Mediterranean Sea;111;;129-137;;;;;;;;Adriana Giangrande	A. Petraroli;;Marine Biology
657;Gambi	M.	Mariani	S. (1999) Polychaetes of the soft bottoms of the Straits of Magellan collected during the Italian oceanographic cruise in February-March 1991*. <i>Scientia Marina</i>	63:233-242.;Journal Article;1999;Polychaetes of the soft bottoms of the Straits of Magellan collected during the Italian oceanographic cruise in February-March 1991*;63;Supl. 1;233-242;;;;;;;;Maria-Cristina Gambi	Simone Mariani;;Scientia Marina
656;Bybee	D.R.	Bailey-Brock	J.H.	Tamaru	C.S. (2007) Gametogenesis and spawning periodicity in the fan worm Sabellastarte spectabilis (Polychaeta: Sabellidae). <i>Marine Biology</i>	151:639-648.;Journal Article;2007;Gametogenesis and spawning periodicity in the fan worm Sabellastarte spectabilis (Polychaeta: Sabellidae);151;;639-648;;;;;;;;David R. Bybee	Julie H. Bailey-Brock	Clyde S. Tamaru;;Marine Biology
153;Glasby	C.J.	Alvarez	B. (1999) Distribution Patterns and Biogeographic Analysis of Austral Polychaeta (Annelida). <i>Journal of Biogeography</i>	26:507-533.;Journal Article;1999;Distribution Patterns and Biogeographic Analysis of Austral Polychaeta (Annelida);26;;507-533;;;;;;;;Christopher J. Glasby	Belinda Alvarez;;Journal of Biogeography
154;Goñi-Urriza	M.	De Montaudouin	X.	Guyoneaud	R.	Bachelet	G.	De Wit	R. (1999) Effect of Macrofaunal Bioturbation on Bacterial Distribution in Marine Sandy Sediments	with Special Reference to Sulphur-Oxidising Bacteria. <i>Journal of Sea Research</i>	41:269-279.;Journal Article;1999;Effect of Macrofaunal Bioturbation on Bacterial Distribution in Marine Sandy Sediments	with Special Reference to Sulphur-Oxidising Bacteria;41;;269-279;;;;;;;;Marisol Goñi-Urriza	Xavier De Montaudouin	Rémy Guyoneaud	Guy Bachelet	Rutger De Wit;;Journal of Sea Research
155;Goodrich	E.S. (1907) Notes on the Nephridia of Dinophilus and of the Larvae of Polygordius	Echiurus	and Phoronis. <i>The Quarterly journal of microscopical science</i>	54:111-119.;Journal Article;1907;Notes on the Nephridia of Dinophilus and of the Larvae of Polygordius	Echiurus	and Phoronis;54;;111-119;;;;;;;;E. S. Goodrich;;The Quarterly journal of microscopical science
156;Gosselin	L.A.	Qian	P. (1997) Juvenile Mortality in Benthic Marine Invertebrates. <i>Marine Ecology Progress Series</i>	146:265-282.;Journal Article;1997;Juvenile Mortality in Benthic Marine Invertebrates;146;;265-282;;;;;;;;Louis A. Gosselin	Pei-Yuan Qian;;Marine Ecology Progress Series
157;Grassle	J.	Grassle	J.P. (1974) Opportunistic Life Histories and Genetic Systems in Marine Benthic Polychaetes. <i>Journal of Marine Research</i>	32:253-284.;Journal Article;1974;Opportunistic Life Histories and Genetic Systems in Marine Benthic Polychaetes;32;2s;253-284;;;;;;;;J.Frederick Grassle	Judith P. Grassle;;Journal of Marine Research
158;Gray	J.S. (1997) Marine Biodiversity: Patterns	Threats and Conservation Needs. <i>Biodiversity and Conservation</i>	6:153-175.;Journal Article;1997;Marine Biodiversity: Patterns	Threats and Conservation Needs;6;;153-175;;;;;;;;J. S. Gray;;Biodiversity and Conservation
159;Grehan	A.J. (1991) Demography and Reproductive Biology of Melinna Palmata (Ampharetidae: Polychaeta) in Inner Galway Bay on the West Coast of Ireland. <i>Marine Biology</i>	109:459-467.;Journal Article;1991;Demography and Reproductive Biology of Melinna Palmata (Ampharetidae: Polychaeta) in Inner Galway Bay on the West Coast of Ireland;109;;459-467;;;;;;;;A. J. Grehan;;Marine Biology
160;Grémare	A. (1986) A Comparative Study of Reproductive Energetics in Two Populations of the Terebellid Polychaete Eupolymnza Nebulosa Montagu with Different Reproductive Modes. <i>Journal of Experimental Marine Biology and Ecology</i>	96:287-302.;Journal Article;1986;A Comparative Study of Reproductive Energetics in Two Populations of the Terebellid Polychaete Eupolymnza Nebulosa Montagu with Different Reproductive Modes;96;;287-302;;;;;;;;Antoine Grémare;;Journal of Experimental Marine Biology and Ecology
161;Grémare	A. (1988) Feeding	Tube-Building and Particle-Size Selection in the Terebellid Polychaete Eupolymnia Nebulosa. <i>Marine Biology</i>	97:243-252.;Journal Article;1988;Feeding	Tube-Building and Particle-Size Selection in the Terebellid Polychaete Eupolymnia Nebulosa;97;;243-252;;;;;;;;Antoine Grémare;;Marine Biology
162;Grémare	A. (1990) Consumption of Diatoms and Diatom Filtrates by the Tentaeulate Deposit-Feeder Eupolymnia Nebulosa (Annelida: Polychaeta). <i>Marine Biology</i>	106:139-143.;Journal Article;1990;Consumption of Diatoms and Diatom Filtrates by the Tentaeulate Deposit-Feeder Eupolymnia Nebulosa (Annelida: Polychaeta);106;;139-143;;;;;;;;Antoine Grémare;;Marine Biology
163;Grémare	A.	Amouroux	J.M.	Cahet	G.	Charles	E.	Vétion	G. (1991) Utilization of a Fumigated Sediment by Two Benthic Deposit-Feeders: Abra Alba (Mollusca: Bivalvia) and Eupolymnia Nebulosa (Annelida: Polychaeta). <i>Marine Biology</i>	109:469-477.;Journal Article;1991;Utilization of a Fumigated Sediment by Two Benthic Deposit-Feeders: Abra Alba (Mollusca: Bivalvia) and Eupolymnia Nebulosa (Annelida: Polychaeta);109;;469-477;;;;;;;;Antoine Grémare	Jean Michel Amouroux	G. Cahet	E. Charles	G. Vétion;;Marine Biology
164;Grémare	A.	Amouroux	J.M. (1990) Feeding Responses of the Tentaculate Deposit-Feeder Eupolymnia Nebulosa (Annelida: Polychaeta): Influence of Sexual Maturity. <i>Marine Biology</i>	107:315-319.;Journal Article;1990;Feeding Responses of the Tentaculate Deposit-Feeder Eupolymnia Nebulosa (Annelida: Polychaeta): Influence of Sexual Maturity;107;;315-319;;;;;;;;Antoine Grémare	Jean Michel Amouroux;;Marine Biology
165;Grémare	A.	Marsh	A.G.	Tenore	K.R. (1989) Fecundity and Energy Partitioning in Capitella Capitata Type I (Annelida: Polychaeta). <i>Marine Biology</i>	100:365-371.;Journal Article;1989;Fecundity and Energy Partitioning in Capitella Capitata Type I (Annelida: Polychaeta);100;;365-371;;;;;;;;Antoine Grémare	Adam G. Marsh	Kenneth R. Tenore;;Marine Biology
166;Grossi	V.	Cuny	P.	Caradec	S.	Nerini	D.	Pancost	R.	Gilbert	F. (2006) Impact of Feeding by Arenicola Marina (L.) and Ageing of Faecal Material on Fatty Acid Distribution and Bacterial Community Structure in Marine Sediments: An Experimental Approach. <i>Journal of Experimental Marine Biology and Ecology</i>	336:54-64.;Journal Article;2006;Impact of Feeding by Arenicola Marina (L.) and Ageing of Faecal Material on Fatty Acid Distribution and Bacterial Community Structure in Marine Sediments: An Experimental Approach;336;;54-64;;;;;;;;Vincent Grossi	Philippe Cuny	Sarah Caradec	David Nerini	Richard Pancost	Franck Gilbert;;Journal of Experimental Marine Biology and Ecology
167;Grossi	V.	Cuny	P.	Caradec	S.	Nerini	D.	Pancost	R.	Gilbert	F. (2006) Impact of Feeding by Arenicola Marina (L.) and Ageing of Faecal Material on Fatty Acid Distribution and Bacterial Community Structure in Marine Sediments: An Experimental Approach. <i>Journal of Experimental Marine Biology and Ecology</i>	336:54-64.;Journal Article;2006;Impact of Feeding by Arenicola Marina (L.) and Ageing of Faecal Material on Fatty Acid Distribution and Bacterial Community Structure in Marine Sediments: An Experimental Approach;336;;54-64;;;;;;;;Vincent Grossi	Philippe Cuny	Sarah Caradec	David Nerini	Richard Pancost	Franck Gilbert;;Journal of Experimental Marine Biology and Ecology
168;Grossmann	S.	Reichardt	W. (1991) Impact of Arenicola Marina on Bacteria in Intertidal Sediments. <i>Marine Ecology Progress Series</i>	77:85-93.;Journal Article;1991;Impact of Arenicola Marina on Bacteria in Intertidal Sediments;77;;85-93;;;;;;;;Sönke Grossmann	Wolfgang Reichardt;;Marine Ecology Progress Series
169;Guérin	J. (1973) Le Développement Larvaire D' Armandia Cirrosa Filippi (Annélide Polychète). <i>Tethys</i>	4:969-974.;Journal Article;1973;Le Développement Larvaire D' Armandia Cirrosa Filippi (Annélide Polychète);4;4s;969-974;;;;;;;;J.-P. Guérin;;Tethys
170;Guérin	J. (1972) Rapports Taxonomiques Et Développement Larvaire De Spio Decoratus Bobretzky 1871 (Annelide Polychete). <i>Cahiers de Biologie Marine</i>	13:321-339.;Journal Article;1972;Rapports Taxonomiques Et Développement Larvaire De Spio Decoratus Bobretzky 1871 (Annelide Polychete);13;3s;321-339;;;;;;;;J.-P. Guérin;;Cahiers de Biologie Marine
171;Guérin	J.	Massé	H. (1974) Observations Sur La Reproduction De Notomastus Laricteus Sars 1851 (Annélide	Polychète). <i>Biologie Marine</i>	Tome XV:351-358.;Journal Article;1974;Observations Sur La Reproduction De Notomastus Laricteus Sars 1851 (Annélide	Polychète);Tome XV;;351-358;;;;;;;;J.-P. Guérin	H. Massé;;Biologie Marine
172;Guillou	M.	Hily	C. (1983) Dynamics and Biological Cycle of a Melinna Palmata (Ampharetidae) Population During the Recolonisation of a Dredged Area in the Vicinity of the Harbour of Brest (France). <i>Marine Biology</i>	73:43-50.;Journal Article;1983;Dynamics and Biological Cycle of a Melinna Palmata (Ampharetidae) Population During the Recolonisation of a Dredged Area in the Vicinity of the Harbour of Brest (France);73;;43-50;;;;;;;;M. Guillou	C. Hily;;Marine Biology
173;Gutt	J. (2001) On the Direct Impact of Life in Marine Benthc Communities	a Review. <i>Polar Biology</i>	24:553-564.;Journal Article;2001;On the Direct Impact of Life in Marine Benthc Communities	a Review;24;;553-564;;;;;;;;J. Gutt;;Polar Biology
174;Hadfield	M.G.	Carpizo-Ituarte	E.	del Carmen	K.A.	Nedved	B.T. (2001) Metamorphic Competence	a Major Adaptive Convergence in Marine Invertebrate Larvae. <i>American Zoology</i>	41:1123-1131.;Journal Article;2001;Metamorphic Competence	a Major Adaptive Convergence in Marine Invertebrate Larvae;41;;1123-1131;;;;;;;;Michael G. Hadfield	Eugenio Carpizo-Ituarte	Kimberly A. del Carmen	Brian T. Nedved;;American Zoology
175;Hardege	J.D. (1999) Nereidid Polychaetes as Model Organisms for Marine Chemical Ecology. <i>Hydrobiologia</i>	402:145-161.;Journal Article;1999;Nereidid Polychaetes as Model Organisms for Marine Chemical Ecology;402;;145-161;;;;;;;;Jörg D. Hardege;;Hydrobiologia
176;Hardege	J.D.	Bartels-Hardege	H.D.	Zeeck	E.	Grimm	F.T. (1990) Induction of Swarming of Nereis Succinea. <i>Marine Biology</i>	104:291-295.;Journal Article;1990;Induction of Swarming of Nereis Succinea;104;;291-295;;;;;;;;Jörg D. Hardege	Helga D. Bartels-Hardege	Erich Zeeck	F. T. Grimm;;Marine Biology
177;Hardege	J.D.	Bartels-Hardege	H.D.	Müller	C.T.	Beckmann	M. (2004) Peptide Pheromones in Female Nereis Succinea. <i>Peptides</i>	25:1517-1522.;Journal Article;2004;Peptide Pheromones in Female Nereis Succinea;25;;1517-1522;;;;;;;;Jörg D. Hardege	Helga D. Bartels-Hardege	Carsten T. Müller	Manfred Beckmann;;Peptides
178;Hardege	J.D.	Bentley	M.G. (1997) Spawning Synchrony in Arenicola Marina: Evidence for Sex Pheromonal Control. <i>Proceedings of the Royal Society of London B</i>	264:1041-1047.;Journal Article;1997;Spawning Synchrony in Arenicola Marina: Evidence for Sex Pheromonal Control;264;;1041-1047;;;;;;;;Jörg D. Hardege	Matthew Graeme Bentley;;Proceedings of the Royal Society of London B
179;Harder	T.	Chun Kwan Lau	S.	Dahms	H.	Qian	P. (2002) Isolation of Bacterial Metabolites as Natural Inducers for Larval Settlement in the Marine Polychaete Hydroides Elegans (Haswell). <i>Journal of Chemical Ecology</i>	28:.;Journal Article;2002;Isolation of Bacterial Metabolites as Natural Inducers for Larval Settlement in the Marine Polychaete Hydroides Elegans (Haswell);28;10s;;;;;;;;;Tilman Harder	Stanley Chun Kwan Lau	Hans-Uwe Dahms	Pei-Yuan Qian;;Journal of Chemical Ecology
180;Hauschild	K.	Grieshaber	M.K. (1997) Oxygen Consumption and Sulfide Detoxification in the Lugworm Arenicola Marina(L.) at Different Ambient Oxygen Partial Pressures and Sulfide Concentrations. <i>Journal of Comparative Physiology. B: Biochemical	systemic	and environmental physiology</i>	167:378-388.;Journal Article;1997;Oxygen Consumption and Sulfide Detoxification in the Lugworm Arenicola Marina(L.) at Different Ambient Oxygen Partial Pressures and Sulfide Concentrations;167;;378-388;;;;;;;;Kerstin Hauschild	Manfred K. Grieshaber;;Journal of Comparative Physiology. B: Biochemical	systemic	and environmental physiology
181;Hausen	H. (2005) Chaetae and Chaetogenesis in Polychaetes (Annelida). <i>Hydrobiologia</i>	535/536:37-52.;Journal Article;2005;Chaetae and Chaetogenesis in Polychaetes (Annelida);535/536;;37-52;;;;;;;;Harald Hausen;;Hydrobiologia
182;Hausen	H. (2005) Comparative Structure of the Epidermis in Polychaetes (Annelida). <i>Hydrobiologia</i>	535/536:25-35.;Journal Article;2005;Comparative Structure of the Epidermis in Polychaetes (Annelida);535/536;;25-35;;;;;;;;Harald Hausen;;Hydrobiologia
183;Heip	C.	Herman	R. (1979) Production of Nereis Diversicolor O.F. Müller (Polychaeta) in a Shallow Brackish-Water Pond. <i>Estuarine and Coastal Marine Science</i>	8:297-305.;Journal Article;1979;Production of Nereis Diversicolor O.F. Müller (Polychaeta) in a Shallow Brackish-Water Pond;8;;297-305;;;;;;;;C. Heip	R. Herman;;Estuarine and Coastal Marine Science
184;Hempel	C. (1960) Über Das Festsetzen Der Larven Und Die Bohrtätigkeit Der Jugendstadien Von Polydora Ciliata (Polychaeta Sedentaria). <i>Helgoland Marine Research</i>	7:80-92.;Journal Article;1960;Über Das Festsetzen Der Larven Und Die Bohrtätigkeit Der Jugendstadien Von Polydora Ciliata (Polychaeta Sedentaria);7;2s;80-92;;;;;;;;Christine Hempel;;Helgoland Marine Research
185;Henry	J.J.	Martindale	Q. (1999) Conservation and Innovation in Spiralian Development. <i>Hydrobiologia</i>	402:255-265.;Journal Article;1999;Conservation and Innovation in Spiralian Development;402;;255-265;;;;;;;;Jonathan J. Henry	Q. Martindale;;Hydrobiologia
186;Hentschel	B.T.	Larson	A.A. (2005) Growth Rates of Interface- Feeding Polychaetes: Combined Effects of Flow Speed and Suspended Food Concentration. <i>Marine Ecology Progress Series</i>	293:119-129.;Journal Article;2005;Growth Rates of Interface- Feeding Polychaetes: Combined Effects of Flow Speed and Suspended Food Concentration;293;;119-129;;;;;;;;Brian T. Hentschel	A. A. Larson;;Marine Ecology Progress Series
187;Hermans	C.O. (1969) Fine Structure of the Segmental Ocelli of Armandia Brevis (Polychaeta: Opheliidae). <i>Zeitschrift für Zellforschung und mikroskopische Anatomie</i>	96:361-371.;Journal Article;1969;Fine Structure of the Segmental Ocelli of Armandia Brevis (Polychaeta: Opheliidae);96;;361-371;;;;;;;;Colin O. Hermans;;Zeitschrift für Zellforschung und mikroskopische Anatomie
188;Hily	C. (1987) Spatio-Temporal Variability of Chaetozone Setosa (Malmgren) Populations on an Organic Gradient in the Bay of Brest	France. <i>Journal of Experimental Marine Biology and Ecology</i>	112:201-216.;Journal Article;1987;Spatio-Temporal Variability of Chaetozone Setosa (Malmgren) Populations on an Organic Gradient in the Bay of Brest	France;112;3s;201-216;;;;;;;;C. Hily;;Journal of Experimental Marine Biology and Ecology
189;Hoagland	K.E.	Robertson	R. (1988) An Assessment of Poecilogony in Marine Invertebrates: Phenomenon or Fantasy?. <i>Biology Bulletin</i>	174:109-125.;Journal Article;1988;An Assessment of Poecilogony in Marine Invertebrates: Phenomenon or Fantasy?;174;;109-125;;;;;;;;K. Elaine Hoagland	Robert Robertson;;Biology Bulletin
190;Hofmann	D.K. (1972) Nachweis Der Epitokie Als Fortpflanzungsmodus Des Polychaeten Eunice Siciliensis (Polychaeta: Annelida). <i>Journal on life in Oceans and Coastal waters</i>	14:341-344.;Journal Article;1972;Nachweis Der Epitokie Als Fortpflanzungsmodus Des Polychaeten Eunice Siciliensis (Polychaeta: Annelida);14;4s;341-344;;;;;;;;Dieter K. Hofmann;;Journal on life in Oceans and Coastal waters
191;Hofmann	D.K. (1974) Maturation	Epitoky and Regeneration in the Polychaete Eunice Siciliensis under Field and Laboratory Conditions. <i>Marine Biology</i>	25:149-161.;Journal Article;1974;Maturation	Epitoky and Regeneration in the Polychaete Eunice Siciliensis under Field and Laboratory Conditions;25;;149-161;;;;;;;;Dieter K. Hofmann;;Marine Biology
192;Hofmann	D.K. (1975) Reproductive Forms in Eunicid Polychaetes Inhabiting the "Fonds Coralligenes" in the Region of Balyuls-S-M. (Mediterranean Sea) with Particular Reference to Eunice Siciliensis (Grube). <i>Pubblicazioni Stazione Zoologica Napoli</i>	39 Suppl.:242-253.;Journal Article;1975;Reproductive Forms in Eunicid Polychaetes Inhabiting the "Fonds Coralligenes" in the Region of Balyuls-S-M. (Mediterranean Sea) with Particular Reference to Eunice Siciliensis (Grube);39 Suppl.;;242-253;;;;;;;;Dieter K. Hofmann;;Pubblicazioni Stazione Zoologica Napoli
193;Hofmann	D.K. (1975) Prostomial Regeneration in the Polychaete Platynereis Dumerilii (Audouin Et Milne-Edwards) (Annelida). <i>Wilhelm Roux's Archives</i>	177:309-322.;Journal Article;1975;Prostomial Regeneration in the Polychaete Platynereis Dumerilii (Audouin Et Milne-Edwards) (Annelida);177;;309-322;;;;;;;;Dieter K. Hofmann;;Wilhelm Roux's Archives
194;Hofmann	D.K. (1976) Regeneration and Endocrinology in the Polychaete Platynereis Dumerilii - an Experimental and Structural Study. <i>Wilhelm Roux's Archives</i>	180:47-71.;Journal Article;1976;Regeneration and Endocrinology in the Polychaete Platynereis Dumerilii - an Experimental and Structural Study;180;;47-71;;;;;;;;Dieter K. Hofmann;;Wilhelm Roux's Archives
195;Hummel	H. (2003) Geographical Patterns of Dominant Bivalves and a Polychaete in Europe: No Metapopulations in the Marine Coastal Zone?. <i>Helgoland Marine Research</i>	56:247-251.;Journal Article;2003;Geographical Patterns of Dominant Bivalves and a Polychaete in Europe: No Metapopulations in the Marine Coastal Zone?;56;;247-251;;;;;;;;Herman Hummel;;Helgoland Marine Research
196;Hutchings	P.A. (1998) Biodiversity and Functioning of Polychaetes in Benthic Sediments. <i>Biodiversity and Conservation</i>	7:1133-1145.;Journal Article;1998;Biodiversity and Functioning of Polychaetes in Benthic Sediments;7;;1133-1145;;;;;;;;Pat A. Hutchings;;Biodiversity and Conservation
197;Hutchings	P.A. (1973) Gametogenesis in a Northumberland Population of the Polychaete Melinna Cristata. <i>Marine Biology</i>	18:199-211.;Journal Article;1973;Gametogenesis in a Northumberland Population of the Polychaete Melinna Cristata;18;;199-211;;;;;;;;Pat A. Hutchings;;Marine Biology
198;Hutchings	P.A. (1973) Age Structure and Spawning of a Northumberland Population of Melinna Cristata (Polychaeta: Ampharetidae). <i>Marine Biology</i>	18:218-227.;Journal Article;1973;Age Structure and Spawning of a Northumberland Population of Melinna Cristata (Polychaeta: Ampharetidae);18;;218-227;;;;;;;;Pat A. Hutchings;;Marine Biology
200;Hutchinson	T.H.	Awadhesh	N.J.	Dixon	D.R. (1995) The Polychaete Platynereis Dumerilii (Audouin & Milne-Edwards): A New Species for Assessing the Hazardous Potential of Chemicals in the Marine Environment.. <i>Ecotoxicology and Environmental Safety</i>	31:271-281.;Journal Article;1995;The Polychaete Platynereis Dumerilii (Audouin & Milne-Edwards): A New Species for Assessing the Hazardous Potential of Chemicals in the Marine Environment.;31;;271-281;;;;;;;;Thomas H. Hutchinson	N. Jha Awadhesh	David R. Dixon;;Ecotoxicology and Environmental Safety
201;Hylander	B.L.	Anstrom	J.	Summers	R.G. (1981) Premature Sperm Incorporation into the Primary Oocyte of the Polychaete Pectinaria: Male Pronuclear Formation and Oocyte Maturation. <i>Developmental Biology</i>	82:382-387.;Journal Article;1981;Premature Sperm Incorporation into the Primary Oocyte of the Polychaete Pectinaria: Male Pronuclear Formation and Oocyte Maturation;82;;382-387;;;;;;;;Bonnie Lee Hylander	John Anstrom	Robert G. Summers;;Developmental Biology
202;Hyslop	B.T.	Davies	S.M. (1999) The Effect of Colliery Waste on the Feeding of the Lugworm Arenicola Marina. <i>Journal of Sea Research</i>	42:147-155.;Journal Article;1999;The Effect of Colliery Waste on the Feeding of the Lugworm Arenicola Marina;42;;147-155;;;;;;;;Brian T. Hyslop	S. Mark Davies;;Journal of Sea Research
203;Jackson	D.	Leys	S.P.	Hinman	V.F.	Woods	R.	Lavin	M.F.	Degnan	B.M. (2002) Ecological Regulation of Development: Induction of Marine Invertebrate Metamorphosis. <i>Integrative Journal of Developmental Biology</i>	46:679-686.;Journal Article;2002;Ecological Regulation of Development: Induction of Marine Invertebrate Metamorphosis;46;;679-686;;;;;;;;Daniel Jackson	Sally P. Leys	Veronica F. Hinman	Rick Woods	Martin F. Lavin	Bernard M. Degnan;;Integrative Journal of Developmental Biology
204;Jolly	M.T.	Jollivet	D.	Gentil	F.	Thiébaut	E.	Viard	F. (2005) Sharp Genetic Break between Atlantic and English Channel Populations of the Polychaete Pectinaria Koreni	Along the North Coast of France. <i>Heredity</i>	94:23-32.;Journal Article;2005;Sharp Genetic Break between Atlantic and English Channel Populations of the Polychaete Pectinaria Koreni	Along the North Coast of France;94;;23-32;;;;;;;;M. T. Jolly	D. Jollivet	F. Gentil	Eric Thiébaut	F Viard;;Heredity
205;Jones	J.D. (1955) Observations on the Respiratory Physiology and on the Haemoglobin of the Polychaete Genus Nephthys	with Special Reference to N. Hombergii (Aud. Et M.-Edw.). <i>The Journal of Experimental Biology</i>	32:110-125.;Journal Article;1955;Observations on the Respiratory Physiology and on the Haemoglobin of the Polychaete Genus Nephthys	with Special Reference to N. Hombergii (Aud. Et M.-Edw.);32;;110-125;;;;;;;;J. D. Jones;;The Journal of Experimental Biology
206;Kaag	N.H.B.M.	Scholten	M.C.T.	Van Straalen	N.M. (1998) Factors Affecting Pah Residues in the Lugworm Arenicola Marina	a Sediment Feeding Polychaete. <i>Journal of Sea Research</i>	40:251-261.;Journal Article;1998;Factors Affecting Pah Residues in the Lugworm Arenicola Marina	a Sediment Feeding Polychaete;40;;251-261;;;;;;;;N. H. B. M. Kaag	M. C. Th. Scholten	N. M. Van Straalen;;Journal of Sea Research
207;Kaiser	M.J.	Clarke	K.R.	Hinz	H.	Austen	M.C.V.	Somerfield	P.J.	Karakassis	I. (2006) Global Analysis of Response and Recovery of Benthic Biota to Fishing. <i>Marine Ecology Progress Series</i>	311:1-14.;Journal Article;2006;Global Analysis of Response and Recovery of Benthic Biota to Fishing;311;;1-14;;;;;;;;M. J. Kaiser	K. R. Clarke	H. Hinz	M. C. V. Austen	P. J. Somerfield	I. Karakassis;;Marine Ecology Progress Series
208;Katajisto	T. (2006) Benthic Resting Eggs in the Life Cycles of Calanoid Copepods in the Northern Baltic Sea. <i>Walter and Andrée de Nottbeck Foundation Scientific Reports</i>	29:1-46.;Journal Article;2006;Benthic Resting Eggs in the Life Cycles of Calanoid Copepods in the Northern Baltic Sea;29;;1-46;;;;;;;;Tarja Katajisto;;Walter and Andrée de Nottbeck Foundation Scientific Reports
209;Keller	M.	Sommer	A.M.	Pörtner	H.O.	Abele	D. (2004) Seasonality of Energetic Functioning and Production of Reactive Oxygen Species by Lugworm (Arenicola Marina) Mitochondria Exposed to Acute Temperature Changes. <i>The Journal of Experimental Biology</i>	207:2529-2538.;Journal Article;2004;Seasonality of Energetic Functioning and Production of Reactive Oxygen Species by Lugworm (Arenicola Marina) Mitochondria Exposed to Acute Temperature Changes;207;;2529-2538;;;;;;;;Martina Keller	Angela Maria Sommer	Hans O. Pörtner	Doris Abele;;The Journal of Experimental Biology
210;Kendall	M.A. (1980) Variations in Some Morphological Characteristics of Polydora Ciliata (Johnston). <i>Journal of Natural History</i>	14:405-411.;Journal Article;1980;Variations in Some Morphological Characteristics of Polydora Ciliata (Johnston);14;;405-411;;;;;;;;Michael A. Kendall;;Journal of Natural History
211;Kevrekidis	T. (2005) Population Dynamics	Reproductive Biology and Productivity of Streblospio Shrubsolii (Polychaeta: Spionidae) in Different Sediments at Low Salinities in a Mediterranean Lagoon (Monolimni Lagoon	Northern Aegean). <i>International Review of Hydrobiology</i>	90:100-121.;Journal Article;2005;Population Dynamics	Reproductive Biology and Productivity of Streblospio Shrubsolii (Polychaeta: Spionidae) in Different Sediments at Low Salinities in a Mediterranean Lagoon (Monolimni Lagoon	Northern Aegean);90;1s;100-121;;;;;;;;Theodoros Kevrekidis;;International Review of Hydrobiology
212;King	C.K.	Dowse	M.C.	Simpson	S.L.	Jolley	D.F. (2004) An Assessment of Five Australian Polychaetes and Bivalves for Use in Whole-Sediment Toxicity Tests: Toxicity and Accumulation of Copper and Zinc from Water and Sediment.. <i>Archives of Environmental Contamination and Toxicology</i>	47:314-323.;Journal Article;2004;An Assessment of Five Australian Polychaetes and Bivalves for Use in Whole-Sediment Toxicity Tests: Toxicity and Accumulation of Copper and Zinc from Water and Sediment.;47;;314-323;;;;;;;;C. K. King	M. C. Dowse	S. L. Simpson	D. F. Jolley;;Archives of Environmental Contamination and Toxicology
213;Kleinschmidt	T.	Weber	R.E. (1998) Primary Structures of Arenicola Marina Isomyoglobins: Molecular Basis for Functional Heterogeneity. <i>Biochimica et Biophysica Acta</i>	1383:55-62.;Journal Article;1998;Primary Structures of Arenicola Marina Isomyoglobins: Molecular Basis for Functional Heterogeneity;1383;;55-62;;;;;;;;Traute Kleinschmidt	Roy E. Weber;;Biochimica et Biophysica Acta
214;Kostyuchenko	R.P.	Dondua	A.K. (2006) Development of the Prototroch in Embryogenesis of Nereis Virens (Polychaeta). <i>Russian Journal of Developmental Biology</i>	37:69-76.;Journal Article;2006;Development of the Prototroch in Embryogenesis of Nereis Virens (Polychaeta);37;2s;69-76;;;;;;;;R. P. Kostyuchenko	A. K. Dondua;;Russian Journal of Developmental Biology
215;Kristensen	E. (1984) Life Cycle	Growth and Production in Estuarine Populations of the Polychaetes Nereis Virens and N. Diversicolor. <i>Holarctic Ecology</i>	7:249-256.;Journal Article;1984;Life Cycle	Growth and Production in Estuarine Populations of the Polychaetes Nereis Virens and N. Diversicolor;7;;249-256;;;;;;;;Erik Kristensen;;Holarctic Ecology
217;Kristensen	E. (2001) Impact of Polychaetes (Nereis Spp. And Arenicola Marina) on Carbon Biogeochemistry in Coastal Marine Sediments. <i>Geochemical transactions</i>	12:.;Journal Article;2001;Impact of Polychaetes (Nereis Spp. And Arenicola Marina) on Carbon Biogeochemistry in Coastal Marine Sediments;12;;;;;;;;;;Erik Kristensen;;Geochemical transactions
218;Krug	P.J.	Zimmer	R.K. (2004) Developmental Dimorphism: Consequences for Larval Behavior and Dispersal Potential in a Marine Gastropod. <i>Biology Bulletin</i>	207:233-246.;Journal Article;2004;Developmental Dimorphism: Consequences for Larval Behavior and Dispersal Potential in a Marine Gastropod;207;;233-246;;;;;;;;Patrick J. Krug	Richard K. Zimmer;;Biology Bulletin
220;Kruse	I.	Reise	K. (2003) Reproductive Isolation between Intertidal and Subtidal Scoloplos Armiger (Polychaeta	Orbiniidae) Indicates Sibling Species in the North Sea. <i>Marine Biology</i>	143:511-517.;Journal Article;2003;Reproductive Isolation between Intertidal and Subtidal Scoloplos Armiger (Polychaeta	Orbiniidae) Indicates Sibling Species in the North Sea;143;;511-517;;;;;;;;Inken Kruse	Karsten Reise;;Marine Biology
221;Kruse	I.	Reusch	T.B.H.	Schneider	M.V. (2003) Sibling Species or Poecilogony in the Polychaete Scoloplos Armiger?. <i>Marine Biology</i>	142:937-947.;Journal Article;2003;Sibling Species or Poecilogony in the Polychaete Scoloplos Armiger?;142;;937-947;;;;;;;;Inken Kruse	T. B. H. Reusch	M. V. Schneider;;Marine Biology
222;Kruse	I.	Strasser	M.	Thiermann	F. (2004) The Role of Ecological Divergence in Speciation between Intertidal and Subtidal Scoloplos Armiger (Polychaeta	Orbiniidae). <i>Journal of Sea Research</i>	51:53-62.;Journal Article;2004;The Role of Ecological Divergence in Speciation between Intertidal and Subtidal Scoloplos Armiger (Polychaeta	Orbiniidae);51;;53-62;;;;;;;;Inken Kruse	Matthias Strasser	Frank Thiermann;;Journal of Sea Research
223;Kuper	M.	Westheide	W. (1998) External Gestation in Exogoninae Syllids (Annelida: Polychaeta): Dorsal Egg Attachment by Means of Epitokous Chaetae. <i>Invertebrate Biology</i>	117:299-306.;Journal Article;1998;External Gestation in Exogoninae Syllids (Annelida: Polychaeta): Dorsal Egg Attachment by Means of Epitokous Chaetae;117;4s;299-306;;;;;;;;Michael Kuper	Wilfried Westheide;;Invertebrate Biology
224;Kupriyanova	E.K. (2003) Life History Evolution in Serpulimorph Polychaetes: A Phylogenetic Analysis. <i>Hydrobiologia</i>	496:105-114.;Journal Article;2003;Life History Evolution in Serpulimorph Polychaetes: A Phylogenetic Analysis;496;;105-114;;;;;;;;Elena K. Kupriyanova;;Hydrobiologia
225;Kupriyanova	E.K.	Nishi	E.	ten Hove	H.A.	Rzhavsky	A.V. (2001) Life- History Patterns in Serpulimorph Polychaetes: Ecological and Evolutionary Perspectives. <i>Oceanography and Marine Biology</i>	39:1-101.;Journal Article;2001;Life- History Patterns in Serpulimorph Polychaetes: Ecological and Evolutionary Perspectives;39;;1-101;;;;;;;;Elena K. Kupriyanova	Eijiroh Nishi	Harry A. ten Hove	Alexander V. Rzhavsky;;Oceanography and Marine Biology
648;Zarkanellas	A.J.	Kattoulas	M.E. (1982) The Ecology of Benthos in the Gulf of Thermaikos	Greece I. Environmental Conditions and Benthic Biotic indices. <i>Marine Ecology</i>	3:21-39.;Journal Article;1982;The Ecology of Benthos in the Gulf of Thermaikos	Greece I. Environmental Conditions and Benthic Biotic indices;3;1;21-39;;;;;;;;Antonis J. Zarkanellas	Marios E. Kattoulas;;Marine Ecology
227;Lacalli	T.C. (1988) The Larval Reticulum in Phyllodoce (Polychaeta	Phyllodocida). <i>Zoomorphology</i>	108:61-68.;Journal Article;1988;The Larval Reticulum in Phyllodoce (Polychaeta	Phyllodocida);108;;61-68;;;;;;;;Thurston C. Lacalli;;Zoomorphology
228;Laptikhovsky	V. (2006) Latitudinal and Bathymetric Trends in Egg Size Variation: A New Look at Thorson' S Ans Rass's Rules. <i>Marine Ecology</i>	27:7-14.;Journal Article;2006;Latitudinal and Bathymetric Trends in Egg Size Variation: A New Look at Thorson' S Ans Rass's Rules;27;;7-14;;;;;;;;Vladimir Laptikhovsky;;Marine Ecology
229;Last	K.S.	Olive	P.J.W. (2004) Interaction between Photoperiod and an Endogenous Seasonal Factor in Influencing the Diel Locomotor Activity of the Benthic Polychaete Nereis Virens Sars. <i>Biology Bulletin</i>	206:103-112.;Journal Article;2004;Interaction between Photoperiod and an Endogenous Seasonal Factor in Influencing the Diel Locomotor Activity of the Benthic Polychaete Nereis Virens Sars;206;;103-112;;;;;;;;Kim S. Last	Peter J. W. Olive;;Biology Bulletin
230;Lau	S.C.K.	Qian	P. (2001) Larval Settlement in the Serpulid Polychaete Hydroides Elegans in Response to Bacterial Films: An Investigation of the Nature of Putative Larval Settlement Cue. <i>Marine Biology</i>	138:321-328.;Journal Article;2001;Larval Settlement in the Serpulid Polychaete Hydroides Elegans in Response to Bacterial Films: An Investigation of the Nature of Putative Larval Settlement Cue;138;;321-328;;;;;;;;S. C. K. Lau	Pei-Yuan Qian;;Marine Biology
231;Lee	C.	Huettel	M.	Hong	J.	Reise	K. (2004) Carrion-Feeding on the Sediment Surface at Nocturnal Low Tides by the Polychaete Phyllodoce Mucosa. <i>Marine Biology</i>	145:575-583.;Journal Article;2004;Carrion-Feeding on the Sediment Surface at Nocturnal Low Tides by the Polychaete Phyllodoce Mucosa;145;;575-583;;;;;;;;C.-G. Lee	M. Huettel	J.-S. Hong	Karsten Reise;;Marine Biology
232;Lee	R.F.	Walker	A.	Reish	D.J. (2005) Characterization of Lipovitellin in Eggs of the Polychaete Neanthes Arenaceodentata. <i>Comparative Biochemistry and Physiology	Part B</i>	140:381-386.;Journal Article;2005;Characterization of Lipovitellin in Eggs of the Polychaete Neanthes Arenaceodentata;140;;381-386;;;;;;;;Richard F. Lee	Anna Walker	Donald J. Reish;;Comparative Biochemistry and Physiology	Part B
233;Lemieux	H.	Blier	P.U.	Dufresne	F.	Desrosiers	G.L. (1997) Metabolism and Habitat Competition in the Polychaete Nereis Virens. <i>Marine Ecology Progress Series</i>	156:151-156.;Journal Article;1997;Metabolism and Habitat Competition in the Polychaete Nereis Virens;156;;151-156;;;;;;;;Hélène Lemieux	Pierre U. Blier	France Dufresne	Gaston L. Desrosiers;;Marine Ecology Progress Series
234;Leone	D.E. (1970) The Maturation of Hydroides Dianthus. <i>Biology Bulletin</i>	138:306-315.;Journal Article;1970;The Maturation of Hydroides Dianthus;138;;306-315;;;;;;;;Donald E. Leone;;Biology Bulletin
235;Lepore	E.	Sciscioli	M.	Mastrodonato	M.	Gherardi	M.	Giangrande	A.	Musco	L. (2006) Sperm Ultra- Sructure and Spermiogenesis in Syllis Krohni (Polychaeta: Syllidae)	with Some Observations on Its Reproductive Biology. <i>Scientia Marina</i>	70:585-592.;Journal Article;2006;Sperm Ultra- Sructure and Spermiogenesis in Syllis Krohni (Polychaeta: Syllidae)	with Some Observations on Its Reproductive Biology;70;4s;585-592;;;;;;;;Elena Lepore	Margherita Sciscioli	Maria Mastrodonato	Miriam Gherardi	Adriana Giangrande	Luigi Musco;;Scientia Marina
236;Levin	L.A.	Caswell	H.	Depatra	K.D.	Creed	E.L. (1987) Demographic Consequences of Larval Development Mode: Planktotrophy Vs. Lecithotrophy in Streblospio Beneticti. <i>Ecology</i>	68:1877-1886.;Journal Article;1987;Demographic Consequences of Larval Development Mode: Planktotrophy Vs. Lecithotrophy in Streblospio Beneticti;68;6s;1877-1886;;;;;;;;Lisa A. Levin	Hal Caswell	Kathy D. Depatra	Elizabeth L. Creed;;Ecology
237;Levin	L.A.	Creed	E.L. (1986) Effect of Temperature and Food Availability on Reproductive Responses of Streblospio Benedicti (Polychaeta: Spionidae) with Planktotrophic or Lecithotrophic Development. <i>Marine Biology</i>	92:103-113.;Journal Article;1986;Effect of Temperature and Food Availability on Reproductive Responses of Streblospio Benedicti (Polychaeta: Spionidae) with Planktotrophic or Lecithotrophic Development;92;;103-113;;;;;;;;Lisa A. Levin	Elizabeth L. Creed;;Marine Biology
238;Levinton	J.	Kelaher	B. (2004) Opposing Organizing Forces of Deposit-Feeding Marine Communities. <i>Journal of Experimental Marine Biology and Ecology</i>	300:65-82.;Journal Article;2004;Opposing Organizing Forces of Deposit-Feeding Marine Communities;300;;65-82;;;;;;;;Jeffrey Levinton	Brendan Kelaher;;Journal of Experimental Marine Biology and Ecology
239;Levitan	D.R. (2005) The Distribution of Male and Female Reproductive Success in a Broadcast Spawning Marine Invertebrate. <i>Integrative and comparative biology</i>	45:848-855.;Journal Article;2005;The Distribution of Male and Female Reproductive Success in a Broadcast Spawning Marine Invertebrate;45;;848-855;;;;;;;;Don R. Levitan;;Integrative and comparative biology
240;Levitan	D.R. (2006) The Relationship between Egg Size and Fertilization Success in Broadcast- Spawning Marine Invertebrates. <i>Integrative and comparative biology</i>	46:298-311.;Journal Article;2006;The Relationship between Egg Size and Fertilization Success in Broadcast- Spawning Marine Invertebrates;46;3s;298-311;;;;;;;;Don R. Levitan;;Integrative and comparative biology
241;Lindroth	A. (1941) Atmungsventilation der Polychäten. <i>Journal of Comparative Physiology A: Neuroethology	Sensory	Neural	and Behavioral Physiology</i>	28:485-532.;Journal Article;1941;Atmungsventilation der Polychäten;28;5s;485-532;;;;;;;;Arne Lindroth;;Journal of Comparative Physiology A: Neuroethology	Sensory	Neural	and Behavioral Physiology
242;Linke-Gamenick	I.	Forbes	V.E.	Sibly	R.M. (1999) Density- Dependent Effects of a Toxicant on Life-History Traits and Population Dynamics of a Capitellid Polychaete. <i>Marine Ecology Progress Series</i>	184:139-148.;Journal Article;1999;Density- Dependent Effects of a Toxicant on Life-History Traits and Population Dynamics of a Capitellid Polychaete;184;;139-148;;;;;;;;Inez Linke-Gamenick	Valery E. Forbes	Richard M. Sibly;;Marine Ecology Progress Series
243;López	E.	Britayev	T.A.	Martin	D.	San Martín	G. (2001) New Symbiotic Associations Involving Syllidae (Annelida: Polychaeta)	with Taxonomic and Biological Remarks on Pionosyllis Magnifica and Syllis Cf. Armillaris.. <i>Journal of the Marine Biological Association of the UK</i>	81:399-409.;Journal Article;2001;New Symbiotic Associations Involving Syllidae (Annelida: Polychaeta)	with Taxonomic and Biological Remarks on Pionosyllis Magnifica and Syllis Cf. Armillaris.;81;;399-409;;;;;;;;Eduardo López	Temir A. Britayev	Daniel Martin	Guillermo San Martín;;Journal of the Marine Biological Association of the UK
244;Lopez-Jamar	E.	O' Connor	B.	Gonzalez	G. (1987) Demography and Gametogenic Cyle of Paradoneis Armata Glemarec (Polychaeta	Paraonidae) in Ria De La Coruna	North-West Spain. <i>Ophelia</i>	27:127-136.;Journal Article;1987;Demography and Gametogenic Cyle of Paradoneis Armata Glemarec (Polychaeta	Paraonidae) in Ria De La Coruna	North-West Spain;27;2s;127-136;;;;;;;;E. Lopez-Jamar	Brendan O' Connor	G. Gonzalez;;Ophelia
245;Lücht	J.	Pfannenstiel	H. (1989) Spermatogenesis in Platynereis Massiliensis (Polychaeta: Nereidae). <i>Helgoländer Meeresuntersuchungen</i>	43:19-28.;Journal Article;1989;Spermatogenesis in Platynereis Massiliensis (Polychaeta: Nereidae);43;;19-28;;;;;;;;Joachim Lücht	Hans-Dieter Pfannenstiel;;Helgoländer Meeresuntersuchungen
246;Ludwig	H.W. (1957) Weiteres zur Regeneration der Opercula von Hydroides norvegica (Gunn.). <i>Roux</i>	149:602-612.;Journal Article;1957;Weiteres zur Regeneration der Opercula von Hydroides norvegica (Gunn.);149;;602-612;;;;;;;;Herbert W. Ludwig;;Roux
247;Ludwig	W.	Ludwig	H.W. (1954) Untersuchungen zur kompensatorischen Regeneration an Hydroides norvegica. <i>Roux</i>	147:259-287.;Journal Article;1954;Untersuchungen zur kompensatorischen Regeneration an Hydroides norvegica;147;;259-287;;;;;;;;Wilhelm Ludwig	Herbert W. Ludwig;;Roux
248;Lyster	I.H.J. (1965) The Salinity Tolerance of Polychaete Larvae. <i>Journal of Animal Ecology</i>	34:517-527.;Journal Article;1965;The Salinity Tolerance of Polychaete Larvae;34;;517-527;;;;;;;;I. H. J. Lyster;;Journal of Animal Ecology
249;Maire	O.	Duchêne	J.C.	Amouroux	J.M.	Grémare	A. (2007) Activity Patterns in the Terebellid Polychaete Eupolymnia Nebulosa Assessed Using a New Image Analysis System. <i>Marine Biology</i>	151:737-749.;Journal Article;2007;Activity Patterns in the Terebellid Polychaete Eupolymnia Nebulosa Assessed Using a New Image Analysis System;151;;737-749;;;;;;;;Olivier Maire	Jean Claude Duchêne	Jean Michel Amouroux	Antoine Grémare;;Marine Biology
250;Maltagliati	F.A.	Massaro	L.	Cossu	P.	Castelli	A. (2006) Morphological Differentiation in the Ragworm	Hediste Diversicolor (Polychaeta	Nereididae)	as Revealed by Variation of Paragnath Number and Distribution. <i>Italian Journal of Zoology</i>	73:255-262.;Journal Article;2006;Morphological Differentiation in the Ragworm	Hediste Diversicolor (Polychaeta	Nereididae)	as Revealed by Variation of Paragnath Number and Distribution;73;3s;255-262;;;;;;;;F. A. Maltagliati	L. Massaro	P. Cossu	Alberto Castelli;;Italian Journal of Zoology
654;Giangrande	A.	Licciano	M. (2004) Factors influencing latitudinal pattern of biodiversity: an example using Sabellidae (Annelida	Polychaeta). <i>Biodiversity and Conservation</i>	13:1633–1646.;Journal Article;2004;Factors influencing latitudinal pattern of biodiversity: an example using Sabellidae (Annelida	Polychaeta);13;;1633–1646;;;;;;;;Adriana Giangrande	M. Licciano;;Biodiversity and Conservation
653;Giangrande	A.	Licciano	M. (2008) Revision of the species of Megalomma (Polychaeta	Sabellidae) from the Mediterranean Sea	with the description of M. messapicum n. sp.. <i>Italian Journal of Zoology</i>	72:207-217.;Journal Article;2008;Revision of the species of Megalomma (Polychaeta	Sabellidae) from the Mediterranean Sea	with the description of M. messapicum n. sp.;72;2;207-217;;;;;;;;Adriana Giangrande	M. Licciano;;Italian Journal of Zoology
649;Cadée	G. (1979) Sediment reworking by the polychaete Heteromastus filiformis on a tidal flat in the Dutch Wadden Sea. <i>Netherlands Journal of Sea Research</i>	13:441-456.;Journal Article;1979;Sediment reworking by the polychaete Heteromastus filiformis on a tidal flat in the Dutch Wadden Sea;13;3/4;441-456;;;;;;;;G.C. Cadée;;Netherlands Journal of Sea Research
252;Maltagliati	F.A.	Peru	P.	Casu	M.	Rossi	F.	Lardicci	C.	Curini-Galletti	M.	Castelli	A. (2000) Is Syllis Gracilis(Polychaeta: Syllidae) a Species Complex? An Allozyme Perspective. <i>Marine Biology</i>	136:871-879.;Journal Article;2000;Is Syllis Gracilis(Polychaeta: Syllidae) a Species Complex? An Allozyme Perspective;136;;871-879;;;;;;;;F. A. Maltagliati	P. Peru	M. Casu	Francesca Rossi	C. Lardicci	Marco Curini-Galletti	Alberto Castelli;;Marine Biology
253;Manchenko	G.P.	Radashevsky	V.I. (1998) Genetic Evidence for Two Sibling Species within Polydora Cf. Ciliata (Polychaeta: Spionidae) from the Sea of Japan. <i>Marine Biology</i>	131:489-495.;Journal Article;1998;Genetic Evidence for Two Sibling Species within Polydora Cf. Ciliata (Polychaeta: Spionidae) from the Sea of Japan;131;;489-495;;;;;;;;G. P. Manchenko	Vasily I. Radashevsky;;Marine Biology
254;Mancinelli	G.	Fazi	S.	Rossi	L. (1998) Sediment Structural Properties Mediating Dominant Feeding Types Patterns in Soft- Bottom Macrobenthos of the Northern Adriatic Sea.. <i>Hydrobiologia</i>	367:211-222.;Journal Article;1998;Sediment Structural Properties Mediating Dominant Feeding Types Patterns in Soft- Bottom Macrobenthos of the Northern Adriatic Sea.;367;;211-222;;;;;;;;G. Mancinelli	S. Fazi	L. Rossi;;Hydrobiologia
255;Marcano	G.	Bhaud	M.R. (1995) New Observations on the Terebellid (Polychaeta) Aulophore Larvae on the French Coasts. <i>Ophelia</i>	43:229-244.;Journal Article;1995;New Observations on the Terebellid (Polychaeta) Aulophore Larvae on the French Coasts;43;3s;229-244;;;;;;;;Guillermo Marcano	Michel R. Bhaud;;Ophelia
257;Marsh	A.G.	Fielman	K.T. (2005) Transcriptome Profiling of Individual Larvae of Two Different Developmental Modes in the Poecilogonous Polychaete Streblospio Benedicti (Spionidae). <i>Journal of Experimental Zoology Part B: Molecular and Developmental Evolution</i>	304:238-249.;Journal Article;2005;Transcriptome Profiling of Individual Larvae of Two Different Developmental Modes in the Poecilogonous Polychaete Streblospio Benedicti (Spionidae);304;Bs;238-249;;;;;;;;Adam G. Marsh	Kevin T. Fielman;;Journal of Experimental Zoology Part B: Molecular and Developmental Evolution
258;Marsh	A.G.	Harvey	H.R.	Grémare	A.	Tenore	K.R. (1990) Dietary Effects on Oocyte Yolk-Composition in Capitella Sp. (Annelida: Polychaeta): Fatty Acids and Sterols. <i>Marine Biology</i>	106:369-374.;Journal Article;1990;Dietary Effects on Oocyte Yolk-Composition in Capitella Sp. (Annelida: Polychaeta): Fatty Acids and Sterols;106;;369-374;;;;;;;;Adam G. Marsh	H. R. Harvey	Antoine Grémare	Kenneth R. Tenore;;Marine Biology
259;Marshall	D.J.	Evans	J.P. (2005) Does Egg Competition Occur in Marine Broadcast- Spawners?. <i>Journal of Evolutionary Biology</i>	18:1244-1252.;Journal Article;2005;Does Egg Competition Occur in Marine Broadcast- Spawners?;18;;1244-1252;;;;;;;;D. J. Marshall	J. P. Evans;;Journal of Evolutionary Biology
260;Martin	D.	Britayev	T.A. (1998) Symbiotic Polychaetes: Review of Known Species. <i>Oceanography and Marine Biology: Annual Review</i>	36:217-340.;Journal Article;1998;Symbiotic Polychaetes: Review of Known Species;36;;217-340;;;;;;;;Daniel Martin	Temir A. Britayev;;Oceanography and Marine Biology: Annual Review
261;Martin	D.	Cha	J.	Bhaud	M.R. (1996) Consequences of Oocyte Form Modifications in Eupolymnia Nebulosa (Annelida; Polychaeta). <i>Invertebrate Reproduction and Development</i>	29:27-36.;Journal Article;1996;Consequences of Oocyte Form Modifications in Eupolymnia Nebulosa (Annelida; Polychaeta);29;1s;27-36;;;;;;;;Daniel Martin	Jae-Hoon Cha	Michel R. Bhaud;;Invertebrate Reproduction and Development
262;Martin	D.	Grémare	A. (1997) Secondary Production of Capitella Sp. (Polychaeta: Capitellidae) Inhabiting Different Organically Enriched Environments. <i>Scientia Marina</i>	61:99-109.;Journal Article;1997;Secondary Production of Capitella Sp. (Polychaeta: Capitellidae) Inhabiting Different Organically Enriched Environments;61;2s;99-109;;;;;;;;Daniel Martin	Antoine Grémare;;Scientia Marina
263;Martin	D.	Pinedo	S.	Sardá	R. (2000) Distribution Patterns and Trophic Structure of Soft-Bottom Polychaete Assemblages in a North-Western Mediterranean Shallow-Water Bay. <i>Ophelia</i>	53:1-17.;Journal Article;2000;Distribution Patterns and Trophic Structure of Soft-Bottom Polychaete Assemblages in a North-Western Mediterranean Shallow-Water Bay;53;1s;1-17;;;;;;;;Daniel Martin	S. Pinedo	Rafael Sardá;;Ophelia
264;Mastrodonato	M.	Sciscioli	M.	Lepore	E.	Gherardi	M.	Giangrande	A.	Mercati	D.	Dallai	R.	Lupetti	P. (2003) External Gestation of Exogone Naidina Oersted	1845 (Polychaeta	Syllidae): Ventral Attachment of Eggs and Embryos. <i>Tissue & Cell</i>	35:297-305.;Journal Article;2003;External Gestation of Exogone Naidina Oersted	1845 (Polychaeta	Syllidae): Ventral Attachment of Eggs and Embryos;35;;297-305;;;;;;;;Maria Mastrodonato	Margherita Sciscioli	Elena Lepore	Miriam Gherardi	Adriana Giangrande	David Mercati	Romano Dallai	Pietro Lupetti;;Tissue & Cell
265;Matarrese	A.	Tursi	A.	Montanaro	C.	Cecere	E.	De Vito	L. (1983) Settlement Periods of Polychaetous Annelids in the Mar Piccolo of Taranto in the Ten Years 1972-1982. <i>Oebalia</i>	IX:81-89.;Journal Article;1983;Settlement Periods of Polychaetous Annelids in the Mar Piccolo of Taranto in the Ten Years 1972-1982;IX;;81-89;;;;;;;;A. Matarrese	A. Tursi	C. Montanaro	E. Cecere	L. De Vito;;Oebalia
266;Mathivat-Lallier	M.H.	Cazaux	C. (1991) Life-History of Nephtys Hombergii in Arcachon Bay. <i>Estuarine	Coastal and Shelf Science</i>	32:1-9.;Journal Article;1991;Life-History of Nephtys Hombergii in Arcachon Bay;32;;1-9;;;;;;;;M. H. Mathivat-Lallier	Claude Cazaux;;Estuarine	Coastal and Shelf Science
267;Mchugh	D. (1993) A Comparative Study of Reproduction and Development in the Polychaete Family Terebellidae. <i>Biology Bulletin</i>	185:153-167.;Journal Article;1993;A Comparative Study of Reproduction and Development in the Polychaete Family Terebellidae;185;;153-167;;;;;;;;Damhnait Mchugh;;Biology Bulletin
268;Meador	J.P.	Rice	C.A. (2001) Impaired Growth in the Polychaete Armandia Brevis Exposed to Tributyltin in Sediment. <i>Marine Environmental Research</i>	51:113-129.;Journal Article;2001;Impaired Growth in the Polychaete Armandia Brevis Exposed to Tributyltin in Sediment;51;;113-129;;;;;;;;J. P. Meador	C. A. Rice;;Marine Environmental Research
269;Meijer	L. (1979) Hormonal Control of Oocyte Maturation in Arenicola Marina L. (Annelida	Polychaeta) I. Morphological Study of Oocyte Maturation. <i>Development	Growth & Differentiation</i>	21:303-314.;Journal Article;1979;Hormonal Control of Oocyte Maturation in Arenicola Marina L. (Annelida	Polychaeta) I. Morphological Study of Oocyte Maturation;21;4s;303-314;;;;;;;;Laurent Meijer;;Development	Growth & Differentiation
270;Meredith	T.L.	Cowart	J.D.	Henkel	T.P.	Pawlik	J.R. (2007) The Polychaete Cirriformia Punctata Is Chemically Defended against Generalist Coral Reef Predators. <i>Journal of Experimental Marine Biology and Ecology</i>	353:198-202.;Journal Article;2007;The Polychaete Cirriformia Punctata Is Chemically Defended against Generalist Coral Reef Predators;353;;198-202;;;;;;;;Tricia L. Meredith	Jonathan D. Cowart	Timothy P. Henkel	Joseph R. Pawlik;;Journal of Experimental Marine Biology and Ecology
271;Meysman	F.J.R.	Galaktionov	O.S.	Iddelburg	J. (2005) Irrigation Patterns in Permeable Sediments Induced by Burrow Ventilation: A Case Study of Arenicola Marina.. <i>Marine Ecology Progress Series</i>	303:195-212.;Journal Article;2005;Irrigation Patterns in Permeable Sediments Induced by Burrow Ventilation: A Case Study of Arenicola Marina.;303;;195-212;;;;;;;;F. J. R. Meysman	O. S. Galaktionov	J.J. Iddelburg;;Marine Ecology Progress Series
272;Michaelis	H. (1978) Zur Morphologie und Ökologie von Polydora ciliataund P. ligni (Polychaeta	Spionidae). <i>Helgoländer wissenschaftliche Meeresuntersuchungen</i>	31:102-116.;Journal Article;1978;Zur Morphologie und Ökologie von Polydora ciliataund P. ligni (Polychaeta	Spionidae);31;;102-116;;;;;;;;H. Michaelis;;Helgoländer wissenschaftliche Meeresuntersuchungen
273;Michel	C.	Imhoff	J. (1975) Localization and Biochemical Characterization of Pharyngeal Protease in the Polychaetous Annelid Glycera Convoluta. <i>Marine Biology</i>	32:343-347.;Journal Article;1975;Localization and Biochemical Characterization of Pharyngeal Protease in the Polychaetous Annelid Glycera Convoluta;32;;343-347;;;;;;;;C. Michel	J.-M. Imhoff;;Marine Biology
274;Mileikovsky	S.A. (1971) Types of Larval Development in Marine Bottom Invertebrates	Their Distribution and Ecological Significance: A Re- Evaluation. <i>Marine Biology</i>	10:193-213.;Journal Article;1971;Types of Larval Development in Marine Bottom Invertebrates	Their Distribution and Ecological Significance: A Re- Evaluation;10;;193-213;;;;;;;;S. A. Mileikovsky;;Marine Biology
275;Mileikovsky	S.A. (1972) The "Pelagic Larvaton" and Its Role in the Biology of the World Ocean	with Special Reference to Pelagic Larvae of Marine Bottom Invertebrates. <i>Marine Biology</i>	16:13-21.;Journal Article;1972;The "Pelagic Larvaton" and Its Role in the Biology of the World Ocean	with Special Reference to Pelagic Larvae of Marine Bottom Invertebrates;16;;13-21;;;;;;;;S. A. Mileikovsky;;Marine Biology
276;Mileikovsky	S.A. (1974) On Predation of Pelagic Larvae and Early Juveniles of Marine Bottom Invertebrates by Adult Benthic Invertebrates and Their Passing through Their Predators. <i>Marine Biology</i>	26:303-311.;Journal Article;1974;On Predation of Pelagic Larvae and Early Juveniles of Marine Bottom Invertebrates by Adult Benthic Invertebrates and Their Passing through Their Predators;26;;303-311;;;;;;;;S. A. Mileikovsky;;Marine Biology
277;Miron	G.Y.	Desrosiers	G.L.	Retiére	C.	Masson	S. (1992) Variations in Time Budget of the Polychaete Nereis Virens as a Function of Density and Acclimation after Introduction to a New Burrow. <i>Marine Biology</i>	114:41-48.;Journal Article;1992;Variations in Time Budget of the Polychaete Nereis Virens as a Function of Density and Acclimation after Introduction to a New Burrow;114;;41-48;;;;;;;;G. Y. Miron	Gaston L. Desrosiers	Christian Retiére	S. Masson;;Marine Biology
278;Moen	T.L. (2006) A Translation of Bishop Gunnerus' Description of Thespecies Hydroides Norvegicus with Comments on His Serpula Triqueta. <i>Scientia Marina</i>	70:115-123.;Journal Article;2006;A Translation of Bishop Gunnerus' Description of Thespecies Hydroides Norvegicus with Comments on His Serpula Triqueta;70;S3s;115-123;;;;;;;;Toril Loennechen Moen;;Scientia Marina
279;Montiel	A.	Hilbig	B.	Rozbaczylo	N. (2002) New Records to Chile of the Family Paraonidae (Annelida: Polychaeta). <i>Helgoland Marine Research</i>	56:134-139.;Journal Article;2002;New Records to Chile of the Family Paraonidae (Annelida: Polychaeta);56;;134-139;;;;;;;;Américo Montiel	Brigitte Hilbig	Nicolás Rozbaczylo;;Helgoland Marine Research
280;Moore	J.C.	Zavodna	M.	Compton	S.G.	Gilmartin	P.M. (2005) Sex Ratio Strategies and the Evolution of Cue Use. <i>Proceedings of the Royal Society of London B</i>	272:1287-1294.;Journal Article;2005;Sex Ratio Strategies and the Evolution of Cue Use;272;;1287-1294;;;;;;;;J. C. Moore	M. Zavodna	S. G. Compton	P. M. Gilmartin;;Proceedings of the Royal Society of London B
281;Moreira	S.M.	Lima	I.	Ribeiro	R.	Guilhermino	L. (2006) Effects of Estuarine Sediment Contamination on Feeding and on Key Physiological Functions of the Polychaete Hediste Diversicolor: Laboratory and in Situ Assays. <i>Aquatic Toxicology</i>	78:186-201.;Journal Article;2006;Effects of Estuarine Sediment Contamination on Feeding and on Key Physiological Functions of the Polychaete Hediste Diversicolor: Laboratory and in Situ Assays;78;;186-201;;;;;;;;Susana M. Moreira	Inês Lima	Rui Ribeiro	Lúcia Guilhermino;;Aquatic Toxicology
282;Morgan	T.S.	Rogers	A.D.	Paterson	G.L.J.	Hawkins	L.E.	Sheader	M. (1999) Evidence for Poecilogony in Pygospio Elegans (Polychaeta: Spionidae). <i>Marine Ecology Progress Series</i>	178:121-132.;Journal Article;1999;Evidence for Poecilogony in Pygospio Elegans (Polychaeta: Spionidae);178;;121-132;;;;;;;;Torin S. Morgan	Alex D. Rogers	Gordon L. J. Paterson	Lawrence E. Hawkins	Martin Sheader;;Marine Ecology Progress Series
283;Müller	C.T.	Priesnitz	F.M.	Beckmann	M. (2005) Pheromonal Communication in Nereids and the Likely Intervention by Petroleum Derived Pollutants. <i>Integrative and comparative biology</i>	45:189-193.;Journal Article;2005;Pheromonal Communication in Nereids and the Likely Intervention by Petroleum Derived Pollutants;45;;189-193;;;;;;;;Carsten T. Müller	Frank M. Priesnitz	Manfred Beckmann;;Integrative and comparative biology
284;Müller	M.C. (2004) Immunohistochemical Analysis of Nervous System Regeneration in Chimeric Individuals of Dorvillea Bermudensis (Polychaeta	Dorvilleidae). <i>Development	Growth & Differentiation</i>	46:131-138.;Journal Article;2004;Immunohistochemical Analysis of Nervous System Regeneration in Chimeric Individuals of Dorvillea Bermudensis (Polychaeta	Dorvilleidae);46;;131-138;;;;;;;;Monika C.M. Müller;;Development	Growth & Differentiation
285;Müller	M.C.	Henning	L. (2004) Ground Plan of the Polychaete Brain I. Patterns of Nerve Development During Regeneration in Dorvillea Bermudensis (Dorvilleidae). <i>The Journal of Comparative Neurology</i>	471:49-58.;Journal Article;2004;Ground Plan of the Polychaete Brain I. Patterns of Nerve Development During Regeneration in Dorvillea Bermudensis (Dorvilleidae);471;;49-58;;;;;;;;Monika C.M. Müller	Line Henning;;The Journal of Comparative Neurology
286;Musco	L.	Giangrande	A. (2005) Mediterranean Syllidae (Annelida: Polychaeta) Revisited: Biogeography	Diversity and Species Fidelity to Environmental Features. <i>Marine Ecology Progress Series</i>	304:143-153.;Journal Article;2005;Mediterranean Syllidae (Annelida: Polychaeta) Revisited: Biogeography	Diversity and Species Fidelity to Environmental Features;304;;143-153;;;;;;;;Luigi Musco	Adriana Giangrande;;Marine Ecology Progress Series
287;Nausch	M. (1984) The Distribution of Streblospio Shrubsoli	Alkamaria Romijni and Fabricia Sabella and Their Resistance to Temperature	Oxygen Deficiency and Hydrogen Sulphide.. <i>Limnologica</i>	15:497-501.;Journal Article;1984;The Distribution of Streblospio Shrubsoli	Alkamaria Romijni and Fabricia Sabella and Their Resistance to Temperature	Oxygen Deficiency and Hydrogen Sulphide.;15;2s;497-501;;;;;;;;M. Nausch;;Limnologica
288;Naylor	E. (2001) Marine Animal Behavior in Relation to Lunar Phase. <i>Earth	Moon and Planets</i>	85-86:291-302.;Journal Article;2001;Marine Animal Behavior in Relation to Lunar Phase;85-86;;291-302;;;;;;;;E. Naylor;;Earth	Moon and Planets
289;Newell	G.E. (1948) A Contribution to Our Knowledge of the Life History of Arenicola Marina L.. <i>Journal of the Marine Biological Association of the UK</i>	XXVII:554-580.;Journal Article;1948;A Contribution to Our Knowledge of the Life History of Arenicola Marina L.;XXVII;;554-580;;;;;;;;G. E Newell;;Journal of the Marine Biological Association of the UK
290;Nicolaidou	A. (1983) Life History and Productivity of Pectinaria Koreni Malmgren (Polychaeta). <i>Estuarine	Coastal and Shelf Science</i>	17:31-43.;Journal Article;1983;Life History and Productivity of Pectinaria Koreni Malmgren (Polychaeta);17;;31-43;;;;;;;;A. Nicolaidou;;Estuarine	Coastal and Shelf Science
291;Nielsen	C. (2000) The Origin of Metamorphosis. <i>Evolution & Development</i>	2:127-129.;Journal Article;2000;The Origin of Metamorphosis;2;3s;127-129;;;;;;;;Claus Nielsen;;Evolution & Development
292;Nielsen	C. (2004) Trochophora Larvae: Cell-Lineages	Cilliary Bands and Body Regions. 1. Annelida and Mollusca. <i>Journal of Experimental Zoology Part B: Molecular and Developmental Evolution</i>	302:35-68.;Journal Article;2004;Trochophora Larvae: Cell-Lineages	Cilliary Bands and Body Regions. 1. Annelida and Mollusca;302;Bs;35-68;;;;;;;;Claus Nielsen;;Journal of Experimental Zoology Part B: Molecular and Developmental Evolution
293;Nielsen	C. (2005) Trochophoral Larvae: Cell-Lineages	Ciliary Bands and Body Regions. 2. Other Groups and General Discussion. <i>Journal of Experimental Zoology Part B: Molecular and Developmental Evolution</i>	304:401-447.;Journal Article;2005;Trochophoral Larvae: Cell-Lineages	Ciliary Bands and Body Regions. 2. Other Groups and General Discussion;304;Bs;401-447;;;;;;;;Claus Nielsen;;Journal of Experimental Zoology Part B: Molecular and Developmental Evolution
294;Nielsen	C. (2005) Trochophora Larvae and Adult Body Regions in Annelids: Some Conclusions. <i>Hydrobiologia</i>	535/536:23-24.;Journal Article;2005;Trochophora Larvae and Adult Body Regions in Annelids: Some Conclusions;535/536;;23-24;;;;;;;;Claus Nielsen;;Hydrobiologia
295;Nishihira	M.	Tsuchiya	M.	Sato	M. (1984) Dispersal and Recruitment of Juveniles of the Polychaete Lumbrineris Latreilli (Audouin Et Milne-Edwards). <i>Bulletin of the Marine Biological Station Asamushi	Tohuku University</i>	17:191-203.;Journal Article;1984;Dispersal and Recruitment of Juveniles of the Polychaete Lumbrineris Latreilli (Audouin Et Milne-Edwards);17;4s;191-203;;;;;;;;M. Nishihira	Makoto Tsuchiya	Masanori Sato;;Bulletin of the Marine Biological Station Asamushi	Tohuku University
296;De M. Nogueira	J.M.	San Martín	G.	Amaral	A.C.Z. (2001) Description of Five New Species of Exogoninae Rioja	1925 (Polychaeta: Syllidae) Associated with the Stony Coral Mussismilia Hispida (Verrill	1868) in São Paulo State	Brazil. <i>Journal of Natural History</i>	35:1773-1794.;Journal Article;2001;Description of Five New Species of Exogoninae Rioja	1925 (Polychaeta: Syllidae) Associated with the Stony Coral Mussismilia Hispida (Verrill	1868) in São Paulo State	Brazil;35;12s;1773-1794;;;;;;;;J. M. De M. Nogueira	Guillermo San Martín	A. C. Z. Amaral;;Journal of Natural History
297;Nozais	C.	Duchene	J. (1996) Larval Buoyancy and Release from Terebellid Polychaete Masses. <i>Journal of Experimental Marine Biology and Ecology</i>	203:209-222.;Journal Article;1996;Larval Buoyancy and Release from Terebellid Polychaete Masses;203;;209-222;;;;;;;;Christian Nozais	J.C. Duchene;;Journal of Experimental Marine Biology and Ecology
298;Nozais	C.	Duchêne	J.C.	Charles	F.	Mas	S. (2003) The Effect of Photoperiod on the Timing of Larval Release in the Mediterranean Brood-Care Polychaete Eupolymnia Nebulosa (Terebellida). <i>Journal of the Marine Biological Association of the UK</i>	83:1227-1228.;Journal Article;2003;The Effect of Photoperiod on the Timing of Larval Release in the Mediterranean Brood-Care Polychaete Eupolymnia Nebulosa (Terebellida);83;;1227-1228;;;;;;;;Christian Nozais	Jean Claude Duchêne	Francois Charles	Sébastien Mas;;Journal of the Marine Biological Association of the UK
299;Núñez	J.	San Martín	G.	Brito	M.D.C. (1992) Exogoninae (Polychaeta: Syllidae) from the Canary Islands. <i>Scientia Marina</i>	56:43-52.;Journal Article;1992;Exogoninae (Polychaeta: Syllidae) from the Canary Islands;56;1s;43-52;;;;;;;;Jorge Núñez	Guillermo San Martín	Marìa Del Carmen Brito;;Scientia Marina
300;Nygren	A. (1999) Phylogeny and Reproduction of Syllidae (Polychaeta). <i>Zoological Journal of the Linnean Society</i>	126:365-386.;Journal Article;1999;Phylogeny and Reproduction of Syllidae (Polychaeta);126;;365-386;;;;;;;;Arne Nygren;;Zoological Journal of the Linnean Society
301;Obenat	S.	Pezzani	S.E. (1994) Life Cycle and Population Structure of the Polychaete Ficopomatus Enigmaticus (Serpulidae) in Mar Chiquita Coastal Lagoon	Argentina. <i>Estuaries</i>	17:263-270.;Journal Article;1994;Life Cycle and Population Structure of the Polychaete Ficopomatus Enigmaticus (Serpulidae) in Mar Chiquita Coastal Lagoon	Argentina;17;1Bs;263-270;;;;;;;;Sandra Obenat	S. E. Pezzani;;Estuaries
302;Okada	Y.K. (1935) Stolonization in Myrianida. <i>Journal of the Marine Biological Association of the UK</i>	20:93-98.;Journal Article;1935;Stolonization in Myrianida;20;1s;93-98;;;;;;;;Yo K. Okada;;Journal of the Marine Biological Association of the UK
303;Okamoto	K.	Watanabe	A.	Sakata	K.	Watanabe	N. (1998) Chemical Signals Involved in Larval Metamorphosis in Hydroides Ezoensis (Serpulidae; Polychaeta). Part I: Induction of Larval Metamorphosis by Extract of Adult Tube Clumps. <i>Journal of Marine Biotechnology</i>	6:7-10.;Journal Article;1998;Chemical Signals Involved in Larval Metamorphosis in Hydroides Ezoensis (Serpulidae; Polychaeta). Part I: Induction of Larval Metamorphosis by Extract of Adult Tube Clumps;6;;7-10;;;;;;;;Ken Okamoto	Akihiko Watanabe	Kanzo Sakata	Naoharu Watanabe;;Journal of Marine Biotechnology
304;Olive	P.J.W. (1971) Ovary Structure and Oogenesis in Cirratulus Cirratus (Polychaete: Cirratulidae). <i>Marine Biology</i>	8:243-259.;Journal Article;1971;Ovary Structure and Oogenesis in Cirratulus Cirratus (Polychaete: Cirratulidae);8;;243-259;;;;;;;;Peter J. W. Olive;;Marine Biology
305;Olive	P.J.W. (1976) Preliminary Evidence for a Previously Undescribed Spawning Hormone in Nephtys Hombergi (Polychaeta: Nephtyidae). <i>General and Comparative Endocrinology</i>	28:454-460.;Journal Article;1976;Preliminary Evidence for a Previously Undescribed Spawning Hormone in Nephtys Hombergi (Polychaeta: Nephtyidae);28;;454-460;;;;;;;;Peter J. W. Olive;;General and Comparative Endocrinology
306;Olive	P.J.W. (1976) Further Evidence of a Vitellogenesis-Promoting Hormone and Its Activity in Eulalia Viridis (L.) (Polychaeta: Phyllodocidae). <i>General and Comparative Endocrinology</i>	30:397-403.;Journal Article;1976;Further Evidence of a Vitellogenesis-Promoting Hormone and Its Activity in Eulalia Viridis (L.) (Polychaeta: Phyllodocidae);30;;397-403;;;;;;;;Peter J. W. Olive;;General and Comparative Endocrinology
307;Olive	P.J.W. (1978) Reproduction and Annual Gametogenic Cycle in Nephtys Hombergii and N. Caeca (Polychaeta: Nephtyidae). <i>Marine Biology</i>	46:83-90.;Journal Article;1978;Reproduction and Annual Gametogenic Cycle in Nephtys Hombergii and N. Caeca (Polychaeta: Nephtyidae);46;;83-90;;;;;;;;Peter J. W. Olive;;Marine Biology
308;Olive	P.J.W. (1980) Control of the Reproductive Cycle in Female Eulalia Viridis (Polychaeta: Phyllodocidae). <i>Journal of the Marine Biological Association of the UK</i>	61:941-958.;Journal Article;1980;Control of the Reproductive Cycle in Female Eulalia Viridis (Polychaeta: Phyllodocidae);61;;941-958;;;;;;;;Peter J. W. Olive;;Journal of the Marine Biological Association of the UK
309;Olive	P.J.W. (1995) Annual Breeding Cycles in Marine Invertebrates and Environmental Temperature: Probing the Proximate and Ultimate Causes of Reproductive Synchrony. <i>Journal of thermal biology</i>	20:79-90.;Journal Article;1995;Annual Breeding Cycles in Marine Invertebrates and Environmental Temperature: Probing the Proximate and Ultimate Causes of Reproductive Synchrony;20;1/2s;79-90;;;;;;;;Peter J. W. Olive;;Journal of thermal biology
310;Olive	P.J.W.	Bentley	M.G.	Wright	N.H.	Morgan	P.J. (1985) Reproductive Energetics	Endocrinology and Population Dynamics of Nephtys Caeca and N. Hombergii. <i>Marine Biology</i>	88:235-246.;Journal Article;1985;Reproductive Energetics	Endocrinology and Population Dynamics of Nephtys Caeca and N. Hombergii;88;;235-246;;;;;;;;Peter J. W. Olive	Matthew Graeme Bentley	N. H. Wright	P. J. Morgan;;Marine Biology
311;Olive	P.J.W.	Garwood	P.R.	Bentley	M.G. (1981) Reproductive Failure and Oosorption in Polychaeta in Relation to Their Reproductive Strategies. <i>Extrait du Bulletin de la Société Zoologique de France</i>	tome 106:263-268.;Journal Article;1981;Reproductive Failure and Oosorption in Polychaeta in Relation to Their Reproductive Strategies;tome 106;3s;263-268;;;;;;;;Peter J. W. Olive	P. R. Garwood	Matthew Graeme Bentley;;Extrait du Bulletin de la Société Zoologique de France
312;Olive	P.J.W.	Garwood	P.R.	Bentley	M.G.	Wright	N.H. (1981) Reproductive Success	Relative Abundance and Population Structure of Two Species of Nephtys in an Estuarine Beach. <i>Marine Biology</i>	63:189-196.;Journal Article;1981;Reproductive Success	Relative Abundance and Population Structure of Two Species of Nephtys in an Estuarine Beach;63;;189-196;;;;;;;;Peter J. W. Olive	P. R. Garwood	Matthew Graeme Bentley	N. H. Wright;;Marine Biology
313;Olive	P.J.W.	Lewis	C.	Beardall	V. (2000) Fitness Components of Seasonal Reproduction: An Analysis Using Nereis Virens as a Life History Model. <i>Oceanologica Acta</i>	23:377-389.;Journal Article;2000;Fitness Components of Seasonal Reproduction: An Analysis Using Nereis Virens as a Life History Model;23;4s;377-389;;;;;;;;Peter J. W. Olive	Ceri Lewis	Vicky Beardall;;Oceanologica Acta
314;Olivier	M.	Desrosiers	G.L.	Caron	A.	Retiére	C. (1996) Juvenile Growth of the Polychaete Nereis Virens Feeding on a Range of Marine Vascular and Macroalgal Plant Sources. <i>Marine Biology</i>	125:693-699.;Journal Article;1996;Juvenile Growth of the Polychaete Nereis Virens Feeding on a Range of Marine Vascular and Macroalgal Plant Sources;125;;693-699;;;;;;;;M. Olivier	Gaston L. Desrosiers	A. Caron	Christian Retiére;;Marine Biology
315;Orrhage	L. (2001) On the Anatomy of the Central Nervous System and the Morphological Value of the Anterior End Appendages of Ampharetidae	Pectinariidae and Terebellidae (Polychaeta). <i>Acta Zoologica</i>	82:57-71.;Journal Article;2001;On the Anatomy of the Central Nervous System and the Morphological Value of the Anterior End Appendages of Ampharetidae	Pectinariidae and Terebellidae (Polychaeta);82;;57-71;;;;;;;;Lars Orrhage;;Acta Zoologica
316;Oshida	P.	Word	L.S.	Mearns	A.J. (1981) Effects of Hexavalent and Trivalent Chromium on the Reproduction of Neanthes Arenaceodentata (Polychaeta). <i>Marine Environmental Research</i>	5:41-49.;Journal Article;1981;Effects of Hexavalent and Trivalent Chromium on the Reproduction of Neanthes Arenaceodentata (Polychaeta);5;;41-49;;;;;;;;Philips. Oshida	Lucinda S. Word	Alan J. Mearns;;Marine Environmental Research
317;Ovchinnikovaa	T.V.	Aleshinab	G.M.	Balandina	S.V.	Krasnosdembskayac	A.D.	Markelova	M.L.	Frolovaa	E.I.	Leonova	Y.F.	Tagaeva	A.A.	Krasnodembskyc	E.G.	Kokryakovb	V.N. (2004) Purification and Primary Structure of Two Isoforms of Arenicin	a Novel Antimicrobial Peptide from Marine Polychaeta Arenicola Marina. <i>FEBS Letters</i>	577:209-214.;Journal Article;2004;Purification and Primary Structure of Two Isoforms of Arenicin	a Novel Antimicrobial Peptide from Marine Polychaeta Arenicola Marina;577;;209-214;;;;;;;;Tatiana V. Ovchinnikovaa	Galina M. Aleshinab	Sergey V. Balandina	Anna D. Krasnosdembskayac	Mikhail L. Markelova	Elena I. Frolovaa	Yulia F. Leonova	Andrey A. Tagaeva	Eugeny G. Krasnodembskyc	Vladimir N. Kokryakovb;;FEBS Letters
318;Oyenekan	J.A. (1983) Production and Population Dynamics of Capitella Capitata. <i>Archiv für Hydrobiologie</i>	98:115-126.;Journal Article;1983;Production and Population Dynamics of Capitella Capitata;98;1s;115-126;;;;;;;;J. A. Oyenekan;;Archiv für Hydrobiologie
319;Oyenekan	J.A. (1986) Population Dynamics and Secondary Production in an Estuarine Population of Nephtys Hombergii (Polychaeta: Nephtyidae). <i>Marine Biology</i>	93:217-223.;Journal Article;1986;Population Dynamics and Secondary Production in an Estuarine Population of Nephtys Hombergii (Polychaeta: Nephtyidae);93;;217-223;;;;;;;;J. A. Oyenekan;;Marine Biology
320;Oyenekan	J.A. (1988) Population Dynamics and Secondary Production in Melinna Palmata (Polychaeta: Ampharetidae). <i>Marine Biology</i>	98:247-251.;Journal Article;1988;Population Dynamics and Secondary Production in Melinna Palmata (Polychaeta: Ampharetidae);98;;247-251;;;;;;;;J. A. Oyenekan;;Marine Biology
321;Ozoh	P.T.E. (1990) Egg Volume Regulation in Hediste (Nereis) Diversicolor Eggs: A Rapid Bioassay. <i>Water	Air	and Soil Pollution</i>	49:231-240.;Journal Article;1990;Egg Volume Regulation in Hediste (Nereis) Diversicolor Eggs: A Rapid Bioassay;49;;231-240;;;;;;;;P. T. E. Ozoh;;Water	Air	and Soil Pollution
322;Ozoh	P.T.E. (1992) The Importance of Adult Hediste (Nereis) Diversicolor in Managing Heavy Metal Pollution in Shores and Estuaries. <i>Environmental Monitoring and Assessment</i>	21:165-171.;Journal Article;1992;The Importance of Adult Hediste (Nereis) Diversicolor in Managing Heavy Metal Pollution in Shores and Estuaries;21;;165-171;;;;;;;;P. T. E. Ozoh;;Environmental Monitoring and Assessment
323;Ozoh	P.T.E. (1992) The Effect of Temperature and Salinity on Copper-Body Burden and Copper Toxicity to Hediste (Nereis) Diversicolor. <i>Environmental Monitoring and Assessment</i>	21:11-17.;Journal Article;1992;The Effect of Temperature and Salinity on Copper-Body Burden and Copper Toxicity to Hediste (Nereis) Diversicolor;21;;11-17;;;;;;;;P. T. E. Ozoh;;Environmental Monitoring and Assessment
324;Ozoh	P.T.E. (1994) The Effect of Salinity	Temperature and Time on the Accumulation and Depuration of Copper in Ragworm	Hediste (Nereis) Diversicolor (O.F. Müller). <i>Environmental Monitoring and Assessment</i>	29:155-166.;Journal Article;1994;The Effect of Salinity	Temperature and Time on the Accumulation and Depuration of Copper in Ragworm	Hediste (Nereis) Diversicolor (O.F. Müller);29;;155-166;;;;;;;;P. T. E. Ozoh;;Environmental Monitoring and Assessment
325;Ozoh	P.T.E.	Jones	N.V. (1990) The Effects of Salinity and Temperature on the Toxicity of Copper to 1 -Day and 7-Day-Old Larvae of Hediste (Nereis) Diversicolor (0. F. Muller). <i>Ecotoxicology and Environmental Safety</i>	19:24-35.;Journal Article;1990;The Effects of Salinity and Temperature on the Toxicity of Copper to 1 -Day and 7-Day-Old Larvae of Hediste (Nereis) Diversicolor (0. F. Muller);19;;24-35;;;;;;;;P. T. E. Ozoh	N. V. Jones;;Ecotoxicology and Environmental Safety
326;Pacey	A.A.	Bentley	M.G. (1992) The Fatty Acid 8	11	14-Eicosatrienoic Acid Induces Spawning in the Male Lugworm Arenicola Marina. <i>The Journal of Experimental Biology</i>	173:165-179.;Journal Article;1992;The Fatty Acid 8	11	14-Eicosatrienoic Acid Induces Spawning in the Male Lugworm Arenicola Marina;173;;165-179;;;;;;;;A. A. Pacey	Matthew Graeme Bentley;;The Journal of Experimental Biology
327;Pacey	A.A.	Cosson	J.C.	Bentley	M.G. (1994) The Acquisition of Forward Motility in the Spermatozoa of the Polychaete Arenicola Marina. <i>The Journal of Experimental Biology</i>	195:259-280.;Journal Article;1994;The Acquisition of Forward Motility in the Spermatozoa of the Polychaete Arenicola Marina;195;;259-280;;;;;;;;A. A. Pacey	J. C. Cosson	Matthew Graeme Bentley;;The Journal of Experimental Biology
328;Pacey	A.A.	Cosson	J.C.	Bentley	M.G. (1994) The Acquisition of Forward Motility in the Spermatozoa of the Polychaete Arenicola Marina. <i>The Journal of Experimental Biology</i>	195:259-280.;Journal Article;1994;The Acquisition of Forward Motility in the Spermatozoa of the Polychaete Arenicola Marina;195;;259-280;;;;;;;;A. A. Pacey	J. C. Cosson	Matthew Graeme Bentley;;The Journal of Experimental Biology
329;Palau-Casellas	A.	Hutchinson	T.H. (1998) Acute Toxicity of Chlorinated Organic Chemicals to the Embryos and Larvae of the Marine Worm Platynereis Dumerilii (Polychaeta: Nereidae). <i>Environmental toxicology and water quality</i>	13:149-155.;Journal Article;1998;Acute Toxicity of Chlorinated Organic Chemicals to the Embryos and Larvae of the Marine Worm Platynereis Dumerilii (Polychaeta: Nereidae);13;2s;149-155;;;;;;;;Anna Palau-Casellas	Thomas H. Hutchinson;;Environmental toxicology and water quality
330;Palmer	A.	Strathmann	R.R. (1981) Scale of Dispersal in Varying Environments and Its Imolications for Life Histories of Marine Invertebrates. <i>Oecologia</i>	48:308-318.;Journal Article;1981;Scale of Dispersal in Varying Environments and Its Imolications for Life Histories of Marine Invertebrates;48;;308-318;;;;;;;;A.R. Palmer	Richard R. Strathmann;;Oecologia
331;Papaspyrou	S.	Gregersen	T.	Kristensen	E.	Christensen	B.	Cox	R.P. (2006) Microbial Reaction Rates and Bacterial Communities in Sediment Surrounding Burrows of Two Nereidid Polychaetes (Nereis Diversicolor and N. Virens). <i>Marine Biology</i>	148:541-550.;Journal Article;2006;Microbial Reaction Rates and Bacterial Communities in Sediment Surrounding Burrows of Two Nereidid Polychaetes (Nereis Diversicolor and N. Virens);148;;541-550;;;;;;;;Sokratis Papaspyrou	Trine Gregersen	Erik Kristensen	Bjarne Christensen	Raymond P. Cox;;Marine Biology
332;Pardal	M.A.	Calseira	A.M.	Marques	J.M. (1992) Contribution to Knowledge of the Polychaete Fauna of Portugal. Part I.Orbiniida	Cossurida and Spionida. <i>Ciencia Biologica	Ecology and Systematics</i>	12:1-25.;Journal Article;1992;Contribution to Knowledge of the Polychaete Fauna of Portugal. Part I.Orbiniida	Cossurida and Spionida;12;1/2s;1-25;;;;;;;;M. A. Pardal	A. M. Calseira	J. M. Marques;;Ciencia Biologica	Ecology and Systematics
333;Pardo	E.V.	Amaral	A.C.Z. (2004) Feeding Behavior of the Cirratulid Cirriformia Filigera (Delle Chiaje	1825) (Annelida: Polychaeta). <i>Brazilian Journal of Biology</i>	64:283-288.;Journal Article;2004;Feeding Behavior of the Cirratulid Cirriformia Filigera (Delle Chiaje	1825) (Annelida: Polychaeta);64;2s;283-288;;;;;;;;E. V. Pardo	A. C. Z. Amaral;;Brazilian Journal of Biology
334;Pascual	M.	Núñez	J.	San Martín	G. (1996) Exogone (Polychaeta: Syllidae: Exogoninae) Endobiontics of Sponges from the Canary and Madeira Islands with Description of Two New Species. <i>Ophelia</i>	45:67-80.;Journal Article;1996;Exogone (Polychaeta: Syllidae: Exogoninae) Endobiontics of Sponges from the Canary and Madeira Islands with Description of Two New Species;45;1s;67-80;;;;;;;;Marcela Pascual	Jorge Núñez	Guillermo San Martín;;Ophelia
335;Pechenik	J.A. (2006) Larval Experience and Latent Effects- Metamorphosis Is Not a New Beggining. <i>Integrative and comparative biology</i>	46:323-333.;Journal Article;2006;Larval Experience and Latent Effects- Metamorphosis Is Not a New Beggining;46;3s;323-333;;;;;;;;Jan A. Pechenik;;Integrative and comparative biology
336;Pechenik	J.A.	Berard	R.	Danieels	D.	Gleason	T.R.	Champlin	D. (2001) Influence of Lowered Salinity and Elevated Cadmium on the Survival and Metamorphosis of Trochophores in Capitella Sp.I. <i>Invertebrate Biology</i>	120:142-148.;Journal Article;2001;Influence of Lowered Salinity and Elevated Cadmium on the Survival and Metamorphosis of Trochophores in Capitella Sp.I;120;2s;142-148;;;;;;;;Jan A. Pechenik	Richelle Berard	Dara Danieels	Timothy R. Gleason	Denise Champlin;;Invertebrate Biology
337;Pechenik	J.A.	Berard	R.	Kerr	L. (2000) Effects of Reduced Salinity on Survival	Growth	Reproductive Success	and Energetics of the Euryhaline Polychaete Capitella Sp. I. <i>Journal of Experimental Marine Biology and Ecology</i>	254:19-35.;Journal Article;2000;Effects of Reduced Salinity on Survival	Growth	Reproductive Success	and Energetics of the Euryhaline Polychaete Capitella Sp. I;254;;19-35;;;;;;;;Jan A. Pechenik	Richelle Berard	Lisa Kerr;;Journal of Experimental Marine Biology and Ecology
338;Pedersen	T.F. (1991) Metabolic Adaptations to Hypoxia of Two Species of Polychaeta	Nephtys Ciliata and Nephtys Hombergii. <i>Journal of Comparative Physiology. B: Biochemical	systemic	and environmental physiology</i>	161:213-215.;Journal Article;1991;Metabolic Adaptations to Hypoxia of Two Species of Polychaeta	Nephtys Ciliata and Nephtys Hombergii;161;;213-215;;;;;;;;Torben Feldsgaard Pedersen;;Journal of Comparative Physiology. B: Biochemical	systemic	and environmental physiology
339;Penry	D.L.	Jumars	P.A. (1990) Gut Architecture	Digestive Constraints and Feeding Ecology of Deposit-Feeding and Carnivorous Polychaetes. <i>Oecologia</i>	82:1-11.;Journal Article;1990;Gut Architecture	Digestive Constraints and Feeding Ecology of Deposit-Feeding and Carnivorous Polychaetes;82;;1-11;;;;;;;;Deborah L. Penry	Peter A. Jumars;;Oecologia
340;Périn	J.	Jollès	P. (1973) The Lysozyme of Nephthys Hombergii (Annelid). Ii - Study of Some Enzymatic Properties.. <i>Molecular & Cellular Biochemistry</i>	2:189-195.;Journal Article;1973;The Lysozyme of Nephthys Hombergii (Annelid). Ii - Study of Some Enzymatic Properties.;2;2s;189-195;;;;;;;;Jean-Pierre Périn	Pierre Jollès;;Molecular & Cellular Biochemistry
341;Pernet	B. (2003) Persistent Ancestral Feeding Structures in Nonfeeding Annelid Larvae. <i>Biology Bulletin</i>	205:295-307.;Journal Article;2003;Persistent Ancestral Feeding Structures in Nonfeeding Annelid Larvae;205;;295-307;;;;;;;;Bruno Pernet;;Biology Bulletin
343;Pernet	B.	Mcarthur	L. (2006) Feeding by Larvae of Two Different Developmental Modes in Streblospio Benedicti (Polychaeta: Spionidae). <i>Marine Biology</i>	149:803-811.;Journal Article;2006;Feeding by Larvae of Two Different Developmental Modes in Streblospio Benedicti (Polychaeta: Spionidae);149;;803-811;;;;;;;;Bruno Pernet	Lynn Mcarthur;;Marine Biology
344;Petch	D.A. (1986) Selective Deposit-Feeding by Lumbrineris Cf. Latreilli (Polychaeta: Lumbrineridae)	with a New Method for Assessing Selectivity by Deposit-Feeding Organisms. <i>Marine Biology</i>	93:443-448.;Journal Article;1986;Selective Deposit-Feeding by Lumbrineris Cf. Latreilli (Polychaeta: Lumbrineridae)	with a New Method for Assessing Selectivity by Deposit-Feeding Organisms;93;;443-448;;;;;;;;D. A. Petch;;Marine Biology
345;Petersen	M.E. (1999) Reproduction and Development in Cirratulidae (Annelida: Polychaeta). <i>Hydrobiologia</i>	402:107-128.;Journal Article;1999;Reproduction and Development in Cirratulidae (Annelida: Polychaeta);402;;107-128;;;;;;;;Mary E. Petersen;;Hydrobiologia
346;Petraitis	P.S. (1984) Laboratory Experiments on the Effects of a Gastropod (Hydrobia Totteni) on Survival of an Infaunal Depotit-Feeding Polychate (Capitella Capitata).. <i>Marine Ecology Progress Series</i>	18:263-268.;Journal Article;1984;Laboratory Experiments on the Effects of a Gastropod (Hydrobia Totteni) on Survival of an Infaunal Depotit-Feeding Polychate (Capitella Capitata).;18;;263-268;;;;;;;;Peter S. Petraitis;;Marine Ecology Progress Series
347;Petraitis	P.S. (1988) Occurrence and Reproductive Success of Feminized Males in the Polychaete Capitella Capitata (Species Type I). <i>Marine Biology</i>	97:403-412.;Journal Article;1988;Occurrence and Reproductive Success of Feminized Males in the Polychaete Capitella Capitata (Species Type I);97;;403-412;;;;;;;;Peter S. Petraitis;;Marine Biology
348;Petraitis	P.S. (1991) The Effects of Sex Ratio and Density on the Expression of Gender in the Polychaete Capitella Capitata. <i>Evolutionary Ecology</i>	5:393-404.;Journal Article;1991;The Effects of Sex Ratio and Density on the Expression of Gender in the Polychaete Capitella Capitata;5;;393-404;;;;;;;;Peter S. Petraitis;;Evolutionary Ecology
349;Pfannenstiel	H. (1984) Sex Determination and Intersexuality in Polychaetes. <i>Fortschritte der Zoologie</i>	29:81-98.;Journal Article;1984;Sex Determination and Intersexuality in Polychaetes;29;;81-98;;;;;;;;Hans-Dieter Pfannenstiel;;Fortschritte der Zoologie
350;Pfannenstiel	H.	Grünig	C.	Lücht	J. (1987) Gametogenesis and reproduction in Nereid sibling species (Platynereis dumerilii and P. massiliensis). <i>Biological Society of Washington</i>	7:272-279.;Journal Article;1987;Gametogenesis and reproduction in Nereid sibling species (Platynereis dumerilii and P. massiliensis);7;;272-279;;;;;;;;Hans-Dieter Pfannenstiel	Charlotte Grünig	Joachim Lücht;;Biological Society of Washington
351;Planas	M.	Mora	J. (1989) Epigenetical Changes in Capitella (Polychaeta	Capitellidae) in the Ensenada De Lourizan (Nw Spain). <i>Vie et Milieu</i>	39:159-163.;Journal Article;1989;Epigenetical Changes in Capitella (Polychaeta	Capitellidae) in the Ensenada De Lourizan (Nw Spain);39;3/4s;159-163;;;;;;;;M. Planas	J. Mora;;Vie et Milieu
352;Plante	C.J.	Mayer	L.M. (1994) Distribution and Efficiency of Bacteriolysis in the Gut of Arenicola Marina and Three Aditional Deposit Feeders. <i>Marine Ecology Progress Series</i>	109:183-194.;Journal Article;1994;Distribution and Efficiency of Bacteriolysis in the Gut of Arenicola Marina and Three Aditional Deposit Feeders;109;;183-194;;;;;;;;Craig J. Plante	Lawrence M. Mayer;;Marine Ecology Progress Series
353;Plante	C.J.	Mayer	L.M. (1996) Seasonal Variability in the Bacteriolytic Capacity of the Deposit Feeder Arenicola Marina: Environmental Correlates. <i>Aquatic Microbial Ecology</i>	11:101-109.;Journal Article;1996;Seasonal Variability in the Bacteriolytic Capacity of the Deposit Feeder Arenicola Marina: Environmental Correlates;11;;101-109;;;;;;;;Craig J. Plante	Lawrence M. Mayer;;Aquatic Microbial Ecology
354;Plante	C.J.	Mayer	L.M.	King	G.M. (1996) The Kinetics of Bacteriolysis in the Gut of the Deposit Feeder Arenicola Marina. <i>Applied and Environmental Microbiology</i>	62:1051-1057.;Journal Article;1996;The Kinetics of Bacteriolysis in the Gut of the Deposit Feeder Arenicola Marina;62;3s;1051-1057;;;;;;;;Craig J. Plante	Lawrence M. Mayer	Gary M. King;;Applied and Environmental Microbiology
355;Plyscheva	M.	Martin	D.	Britayev	T.A. (2004) Population Ecology of Two Sympatric Polychaetes	Lepidonotus Squamatus and Harmothoe Imbricata (Polychaeta	Polynoidae)	in the White Sea. <i>Invertebrate Zoology</i>	1:65-73.;Journal Article;2004;Population Ecology of Two Sympatric Polychaetes	Lepidonotus Squamatus and Harmothoe Imbricata (Polychaeta	Polynoidae)	in the White Sea;1;1s;65-73;;;;;;;;Maria Plyscheva	Daniel Martin	Temir A. Britayev;;Invertebrate Zoology
356;Pocklington	P.	Hutcheson	M.S. (1983) New Record of Viviparity for the Dominant Benthic Invertebrate Exogone Hebes (Polychaeta: Syllidae) from the Grand Banks of Newfoundland. <i>Marine Ecology Progress Series</i>	11:239-244.;Journal Article;1983;New Record of Viviparity for the Dominant Benthic Invertebrate Exogone Hebes (Polychaeta: Syllidae) from the Grand Banks of Newfoundland;11;;239-244;;;;;;;;Patricia Pocklington	Michael S. Hutcheson;;Marine Ecology Progress Series
357;Porchet	M.	Cardon	C. (1976) The Inhibitory Feedback Mechanism Coming from Oocytes and Acting on Brain Endocrine Activity in Nereis (Polychaetes	Annelids). <i>General and Comparative Endocrinology</i>	30:378-390.;Journal Article;1976;The Inhibitory Feedback Mechanism Coming from Oocytes and Acting on Brain Endocrine Activity in Nereis (Polychaetes	Annelids);30;;378-390;;;;;;;;Maurice Porchet	C. Cardon;;General and Comparative Endocrinology
358;Porchet	M.	Dhainaut	A.	Porchet-Hennere	E. (1979) Evidence of Coelomic Substances Inducing Genital Maturation in Perinereis Cultifera (Annelida Polychaeta). <i>Wilhelm Roux's Archives</i>	186:129-137.;Journal Article;1979;Evidence of Coelomic Substances Inducing Genital Maturation in Perinereis Cultifera (Annelida Polychaeta);186;;129-137;;;;;;;;Maurice Porchet	André Dhainaut	Eliane Porchet-Hennere;;Wilhelm Roux's Archives
359;Poulin	E.	Boletzky	S. Féral	J.P. (2001) Combined Ecological Factors Permit Classification of Developmental Patterns in Benthic Marine Invertebrates: A Discussion Note. <i>Journal of Experimental Marine Biology and Ecology</i>	257:109-115.;Journal Article;2001;Combined Ecological Factors Permit Classification of Developmental Patterns in Benthic Marine Invertebrates: A Discussion Note;257;;109-115;;;;;;;;Élie Poulin	Sigurd V. Boletzky	Jean-Pierre Féral;;Journal of Experimental Marine Biology and Ecology
360;Premoli	M.C.	Sella	G. (1995) Sex Economy in Benthic Polychaetes. <i>Ethology Ecology & Evolution</i>	7:27-48.;Journal Article;1995;Sex Economy in Benthic Polychaetes;7;;27-48;;;;;;;;M. C. Premoli	G. Sella;;Ethology Ecology & Evolution
361;Prevedelli	D.	Simonini	R. (2005) The Seasonal Dynamics of Six Species of Dorvilleidae (Polychaeta) in the Harbour of La Spezia (Italy). <i>Marine Ecology</i>	26:286-293.;Journal Article;2005;The Seasonal Dynamics of Six Species of Dorvilleidae (Polychaeta) in the Harbour of La Spezia (Italy);26;;286-293;;;;;;;;Daniela Prevedelli	Roberto Simonini;;Marine Ecology
362;Prevedelli	D.	Simonini	R. (2006) Gonochorism Vs. Hermaphroditism: Relationship between Life History and Fitness in Three Species of Ophryotrocha (Polychaeta: Dorvilleidae) with Different Forms of Sexuality. <i>Journal of Animal Ecology</i>	75:203-212.;Journal Article;2006;Gonochorism Vs. Hermaphroditism: Relationship between Life History and Fitness in Three Species of Ophryotrocha (Polychaeta: Dorvilleidae) with Different Forms of Sexuality;75;;203-212;;;;;;;;Daniela Prevedelli	Roberto Simonini;;Journal of Animal Ecology
363;Prevedelli	D.	Simonini	R. (2003) Life Cycles in Brakish Habitats: Adaptive Strategies of Some Polychaetes from the Venice Lagoon. <i>Oceanologica Acta</i>	26:77-84.;Journal Article;2003;Life Cycles in Brakish Habitats: Adaptive Strategies of Some Polychaetes from the Venice Lagoon;26;;77-84;;;;;;;;Daniela Prevedelli	Roberto Simonini;;Oceanologica Acta
364;Puccia	E.	Durante	M. (0) The Compensatory Regeneration of the Operculum of Hydroides Norvegica:Identification of the Inhibiting Substance. <i>The Journal of Experimental Biology</i>	184:1-6.;Journal Article;0;The Compensatory Regeneration of the Operculum of Hydroides Norvegica:Identification of the Inhibiting Substance;184;;1-6;;;;;;;;Egidio Puccia	Maria Durante;;The Journal of Experimental Biology
366;Qian	P. (1999) Larval Settlement of Polychaetes. <i>Hydrobiologia</i>	402:239-253.;Journal Article;1999;Larval Settlement of Polychaetes;402;;239-253;;;;;;;;Pei-Yuan Qian;;Hydrobiologia
367;Qian	P.	Chia	F. (1989) Sexual Reproduction and Larval Development of Rhaphidrilus Nemasoma Monticelli	1910 (Polychaeta: Ctenodrilidae). <i>Journal of Canadian Zoology</i>	67:2345-2351.;Journal Article;1989;Sexual Reproduction and Larval Development of Rhaphidrilus Nemasoma Monticelli	1910 (Polychaeta: Ctenodrilidae);67;10s;2345-2351;;;;;;;;Pei-Yuan Qian	Fu-Shiang Chia;;Journal of Canadian Zoology
368;Qian	P.	Chia	F. (1992) Effects of Diet Type on the Demographics of Capitella Sp. (Annelida: Polychaeta): Lecithotrophic Development Vs. Planktotrophic Development. <i>Journal of Experimental Marine Biology and Ecology</i>	157:159-179.;Journal Article;1992;Effects of Diet Type on the Demographics of Capitella Sp. (Annelida: Polychaeta): Lecithotrophic Development Vs. Planktotrophic Development;157;;159-179;;;;;;;;Pei-Yuan Qian	Fu-Shiang Chia;;Journal of Experimental Marine Biology and Ecology
369;Qian	P.	Pechenik	J.A. (1998) Effects of Larval Starvation and Delayed Metamorphosis on Juvenile Survival Andgrowth of the Tube- Dwelling Polychaete Hydroides Elegans (Haswell). <i>Journal of Experimental Marine Biology and Ecology</i>	227:169-185.;Journal Article;1998;Effects of Larval Starvation and Delayed Metamorphosis on Juvenile Survival Andgrowth of the Tube- Dwelling Polychaete Hydroides Elegans (Haswell);227;;169-185;;;;;;;;Pei-Yuan Qian	Jan A. Pechenik;;Journal of Experimental Marine Biology and Ecology
370;Radashevsky	V.I.	Díaz	M.	Bertrán	C. (2006) Morphology and Biology of Prionospio Patagonica (Annelida: Spionidae) from Chile. <i>Journal of the Marine Biological Association of the UK</i>	86:61-69.;Journal Article;2006;Morphology and Biology of Prionospio Patagonica (Annelida: Spionidae) from Chile;86;;61-69;;;;;;;;Vasily I. Radashevsky	Mauricio Díaz	Carlos Bertrán;;Journal of the Marine Biological Association of the UK
371;Radashevsky	V.I.	Migotto	A.E. (2006) Photoreceptive Organs in Larvae of Spionidae (Annelida) and Sipuncula. <i>Journal of Zoology</i>	268:335-340.;Journal Article;2006;Photoreceptive Organs in Larvae of Spionidae (Annelida) and Sipuncula;268;;335-340;;;;;;;;Vasily I. Radashevsky	A. E. Migotto;;Journal of Zoology
372;Rainer	S.F. (1991) The Genus Nephtys (Polychaeta: Phyllodocida) of Northern Europe: A Review of Species	Including the Description of N. Pulchra Sp. N. And a Key to the Nephtyidae. <i>Helgoländer Meeresuntersuchungen</i>	45:65-96.;Journal Article;1991;The Genus Nephtys (Polychaeta: Phyllodocida) of Northern Europe: A Review of Species	Including the Description of N. Pulchra Sp. N. And a Key to the Nephtyidae;45;;65-96;;;;;;;;S. F. Rainer;;Helgoländer Meeresuntersuchungen
373;Ram	J.L.	Müller	C.T.	Beckmann	M.	Hardege	J.D. (1999) The Spawning Pheromone Cysteine-Glutathione Disulfide ("Nereithione") Arouses a Multicomponent Nuptial Behavior and Electrophysiological Activity in Nereis Succinea Males. <i>The FASEB Journal</i>	13:945-952.;Journal Article;1999;The Spawning Pheromone Cysteine-Glutathione Disulfide ("Nereithione") Arouses a Multicomponent Nuptial Behavior and Electrophysiological Activity in Nereis Succinea Males;13;;945-952;;;;;;;;Jeffrey L. Ram	Carsten T. Müller	Manfred Beckmann	Jörg D. Hardege;;The FASEB Journal
374;Ramey	P.A.	Fiege	D.	Leander	B.S. (2006) A New Species of Polygordius (Polychaeta: Polygordiidae): From the Inner Continental Shelf and in Bays and Harbours of the North-Eastern United States. <i>Journal of the Marine Biological Association of the UK</i>	86:1025-1034.;Journal Article;2006;A New Species of Polygordius (Polychaeta: Polygordiidae): From the Inner Continental Shelf and in Bays and Harbours of the North-Eastern United States;86;;1025-1034;;;;;;;;Patricia A. Ramey	Dieter Fiege	Brian S. Leander;;Journal of the Marine Biological Association of the UK
375;Rasmussen	A.D.	Andersen	O. (2000) Effects of Cadmium Exposure on Volume Regulation in the Lugworm	Arenicola Marina. <i>Aquatic Toxicology</i>	48:.;Journal Article;2000;Effects of Cadmium Exposure on Volume Regulation in the Lugworm	Arenicola Marina;48;151-164s;;;;;;;;;Allan Dahl Rasmussen	Ole Andersen;;Aquatic Toxicology
376;Reise	K. (1978) Experiments on Epibenthic Predation in the Wadden Sea. <i>Helgoländer wissenschaftliche Meeresuntersuchungen</i>	31:55-101.;Journal Article;1978;Experiments on Epibenthic Predation in the Wadden Sea;31;;55-101;;;;;;;;Karsten Reise;;Helgoländer wissenschaftliche Meeresuntersuchungen
377;Reise	K. (1979) Spatial Configurations Generated by Motile Benthic Polychaetes. <i>Helgoländer wissenschaftliche Meeresuntersuchungen</i>	32:55-72.;Journal Article;1979;Spatial Configurations Generated by Motile Benthic Polychaetes;32;;55-72;;;;;;;;Karsten Reise;;Helgoländer wissenschaftliche Meeresuntersuchungen
378;Reise	K. (1983) Experimental Removal of Lugworms from Marine Sand Affects Small Zoobenthos. <i>Marine Biology</i>	74:327-332.;Journal Article;1983;Experimental Removal of Lugworms from Marine Sand Affects Small Zoobenthos;74;;327-332;;;;;;;;Karsten Reise;;Marine Biology
379;Reish	D.J. (1961) The Relationship of Temperature and Dissolved Oxygen to the Seasonal Settlement of the Polychaetous Annelid Hydroides Norvegica (Gunnerus). <i>Southern California Academy of Sciences</i>	60:1-11.;Journal Article;1961;The Relationship of Temperature and Dissolved Oxygen to the Seasonal Settlement of the Polychaetous Annelid Hydroides Norvegica (Gunnerus);60;;1-11;;;;;;;;Donald J. Reish;;Southern California Academy of Sciences
381;Reish	D.J. (1985) The Use of the Polychaetous Annelid Neanthes Arenaceodentata as a Laboratory Experimental Animal. <i>Tethys</i>	11:335-341.;Journal Article;1985;The Use of the Polychaetous Annelid Neanthes Arenaceodentata as a Laboratory Experimental Animal;11;3-4s;335-341;;;;;;;;Donald J. Reish;;Tethys
383;Retraubun	A.S.W.	Dawson	M.	Evans	S.M. (1996) The Role of the Burrow Funnel in Feeding Processes in the Lugworm Arenicola Marina (L.). <i>Journal of Experimental Marine Biology and Ecology</i>	202:107-118.;Journal Article;1996;The Role of the Burrow Funnel in Feeding Processes in the Lugworm Arenicola Marina (L.);202;;107-118;;;;;;;;A. S. W. Retraubun	M. Dawson	S. M. Evans;;Journal of Experimental Marine Biology and Ecology
384;Reynolds	J.D.	Goodwin	N.B.	Freckleton	R.P. (2002) Evolutionary Transitions in Parental Care and Live Bearing in Vertebrates. <i>Philosophical transactions of the Royal Society of London. Series B	Biological sciences</i>	357:269-281.;Journal Article;2002;Evolutionary Transitions in Parental Care and Live Bearing in Vertebrates;357;;269-281;;;;;;;;J. D. Reynolds	N. B. Goodwin	R. P. Freckleton;;Philosophical transactions of the Royal Society of London. Series B	Biological sciences
385;Rice	M.A.	Chien	P.K. (1979) Uptake	Binding and Clearance of Divalent Cadmium in Glycera Dibranchiata (Annelida: Polychaeta). <i>Marine Biology</i>	53:33-39.;Journal Article;1979;Uptake	Binding and Clearance of Divalent Cadmium in Glycera Dibranchiata (Annelida: Polychaeta);53;;33-39;;;;;;;;M. A. Rice	P. K. Chien;;Marine Biology
386;Rice	S.A. (1980) Ultrastructure of the Male Nephridium and Its Role in Spermatophore Formation in Spionid Polychaetes (Annelida). <i>Zoomorphologie</i>	95:181-194.;Journal Article;1980;Ultrastructure of the Male Nephridium and Its Role in Spermatophore Formation in Spionid Polychaetes (Annelida);95;;181-194;;;;;;;;Stanley A. Rice;;Zoomorphologie
387;Rice	S.A. (1981) Spermatogenesis and Sperm Ultrastructure in Three Species of Polydora and in Streblospio Benedicti (Polychaeta: Spionidae). <i>Zoomorphology</i>	97:1-16.;Journal Article;1981;Spermatogenesis and Sperm Ultrastructure in Three Species of Polydora and in Streblospio Benedicti (Polychaeta: Spionidae);97;;1-16;;;;;;;;Stanley A. Rice;;Zoomorphology
388;Riisgård	H.U. (1994) Filter-Feeding in the Polychaete Nereis Diversicolor: A Review. <i>Netherlands Journal of Aquatic Ecology</i>	28:453-458.;Journal Article;1994;Filter-Feeding in the Polychaete Nereis Diversicolor: A Review;28;3-4s;453-458;;;;;;;;Hans Ulrik Riisgård;;Netherlands Journal of Aquatic Ecology
389;Rossi	F. (2002) Dynamics of the Polychaetes Desdemona Ornata Ans Perinereis Cultifera and Their Resources of Food in a Mediterranean Mudflat. <i>Marine Ecology</i>	23:285-296.;Journal Article;2002;Dynamics of the Polychaetes Desdemona Ornata Ans Perinereis Cultifera and Their Resources of Food in a Mediterranean Mudflat;23;4s;285-296;;;;;;;;Francesca Rossi;;Marine Ecology
390;Rossi	F.	Lardicci	C. (2002) Role of the Nutritive Value of Sediment in Regulating Population Dynamics of the Deposit-Feeding Polychaete Streblospio Shrubsolii. <i>Marine Biology</i>	140:1129-1138.;Journal Article;2002;Role of the Nutritive Value of Sediment in Regulating Population Dynamics of the Deposit-Feeding Polychaete Streblospio Shrubsolii;140;;1129-1138;;;;;;;;Francesca Rossi	C. Lardicci;;Marine Biology
391;Rossi	S.S.	Anderson	J.W. (1976) Toxicity of Water-Soluble Fractions of No. 2 Fuel Oil and South Louisiana Crude Oil to Selected Stages in the Life History of the Polychaete	Neanthes Arenaceodentata. <i>Bulletin of Environmental Contamination and Toxicology</i>	16:18-24.;Journal Article;1976;Toxicity of Water-Soluble Fractions of No. 2 Fuel Oil and South Louisiana Crude Oil to Selected Stages in the Life History of the Polychaete	Neanthes Arenaceodentata;16;1s;18-24;;;;;;;;Steven S. Rossi	Jack W. Anderson;;Bulletin of Environmental Contamination and Toxicology
392;Rossi	S.S.	Anderson	J.W.	Ward	G.S. (1976) Toxicity of Water Soluble Fractions of Four Test Oils for the Polychaetous Annelids	Neanthes Arenaceodentata and Capitella Capitata. <i>Environmental pollution</i>	10:9-18.;Journal Article;1976;Toxicity of Water Soluble Fractions of Four Test Oils for the Polychaetous Annelids	Neanthes Arenaceodentata and Capitella Capitata;10;;9-18;;;;;;;;S. S. Rossi	Jack W. Anderson	G. S. Ward;;Environmental pollution
393;Rota	E.	Carchini	G. (1999) A New Polygordius (Annelida: Polychaeta) from Terra Nova Bay	Ross Sea	Antarctica. <i>Polar Biology</i>	21:201-213.;Journal Article;1999;A New Polygordius (Annelida: Polychaeta) from Terra Nova Bay	Ross Sea	Antarctica;21;;201-213;;;;;;;;Emilia Rota	Gianmaria Carchini;;Polar Biology
394;Rouabah	A.	Scaps	P. (2003) Life Cycle and Population Dynamics of the Polychaete Perinereis Cultrifera from the Algerian Mediterranean Coast. <i>Marine Ecology</i>	24:85-99.;Journal Article;2003;Life Cycle and Population Dynamics of the Polychaete Perinereis Cultrifera from the Algerian Mediterranean Coast;24;2s;85-99;;;;;;;;Abdelkader Rouabah	Patrick Scaps;;Marine Ecology
395;Rouse	G.W.	Fitzhugh	K. (1994) Broadcasting Fables: Is External Fertilization Really Primitive? Sex	Size	and Larvae in Sabellid Polychaetes. <i>Zoologica Scripta</i>	23:271-312.;Journal Article;1994;Broadcasting Fables: Is External Fertilization Really Primitive? Sex	Size	and Larvae in Sabellid Polychaetes;23;4s;271-312;;;;;;;;Greg W. Rouse	Kirk Fitzhugh;;Zoologica Scripta
396;Rouse	G.W. (1988) An Ultrastructural Study of the Spermatozoa of Eulalia Sp. (Phyllodocidae)	Lepidonotus Sp. (Polynoidae)	Lumbrineris Sp. (Lumbrineridae) and Owenia Fusiformis (Oweniidae). <i>Helgoländer Meeresuntersuchungen</i>	42:67-78.;Journal Article;1988;An Ultrastructural Study of the Spermatozoa of Eulalia Sp. (Phyllodocidae)	Lepidonotus Sp. (Polynoidae)	Lumbrineris Sp. (Lumbrineridae) and Owenia Fusiformis (Oweniidae);42;;67-78;;;;;;;;Greg W. Rouse;;Helgoländer Meeresuntersuchungen
397;Rouse	G.W. (1999) Polychaete Sperm: Phylogenetic and Functional Considerations. <i>Hydrobiologia</i>	402:215-224.;Journal Article;1999;Polychaete Sperm: Phylogenetic and Functional Considerations;402;;215-224;;;;;;;;Greg W. Rouse;;Hydrobiologia
398;Rouse	G.W. (2000) Bias? What bias? The evolution of downstream larval-feeding in animals. <i>Zoologica Scripta</i>	29:213-236.;Journal Article;2000;Bias? What bias? The evolution of downstream larval-feeding in animals;29;;213-236;;;;;;;;Greg W. Rouse;;Zoologica Scripta
399;Rouse	G.W. (2000) The Epitome of Hand Waving? Larval Feeding and Hypotheses of Metazoan Phylogeny. <i>Evolution & Development</i>	2:222-233.;Journal Article;2000;The Epitome of Hand Waving? Larval Feeding and Hypotheses of Metazoan Phylogeny;2;4s;222-233;;;;;;;;Greg W. Rouse;;Evolution & Development
400;Rouse	G.W. (2005) Annelid Sperm and Fertilization. <i>Hydrobiologia</i>	535/536:167-178.;Journal Article;2005;Annelid Sperm and Fertilization;535/536;;167-178;;;;;;;;Greg W. Rouse;;Hydrobiologia
401;Rouse	G.W.	Fauchald	K. (1995) The Articulation of Annelids. <i>Zoologica Scripta</i>	24:263-301.;Journal Article;1995;The Articulation of Annelids;24;4s;263-301;;;;;;;;Greg W. Rouse	Kristian Fauchald;;Zoologica Scripta
402;Rouse	G.W.	Gambi	M. (1997) Cladistic Relationships within Amphiglena Claparede (Polychaeta: Sabellidae) with a New Species and Redescription of A.Mediterranea (Leydig). <i>Journal of Natural History</i>	31:999-1018.;Journal Article;1997;Cladistic Relationships within Amphiglena Claparede (Polychaeta: Sabellidae) with a New Species and Redescription of A.Mediterranea (Leydig);31;;999-1018;;;;;;;;Greg W. Rouse	Maria-Cristina Gambi;;Journal of Natural History
403;Rouse	G.W.	Gambi	M. (1998) Evolution of Reproductive Features and Larval Development in the Genus Amphiglena (Polychaeta: Sabellidae). <i>Marine Biology</i>	131:743-753.;Journal Article;1998;Evolution of Reproductive Features and Larval Development in the Genus Amphiglena (Polychaeta: Sabellidae);131;;743-753;;;;;;;;Greg W. Rouse	Maria-Cristina Gambi;;Marine Biology
404;Rouse	G.W.	Gambi	M. (1998) Sperm Ultrastructure and Spermathecal Structure in Amphiglena Spp. (Polychaeta: Sabellidae). <i>Invertebrate Biology</i>	117:114-122.;Journal Article;1998;Sperm Ultrastructure and Spermathecal Structure in Amphiglena Spp. (Polychaeta: Sabellidae);117;2s;114-122;;;;;;;;Greg W. Rouse	Maria-Cristina Gambi;;Invertebrate Biology
407;Russell	B.C. (1975) The Development and Dynamics of a Small Artificial Reef Community. <i>Helgoländer wissenschaftliche Meeresuntersuchungen</i>	27:298-312.;Journal Article;1975;The Development and Dynamics of a Small Artificial Reef Community;27;;298-312;;;;;;;;B. C. Russell;;Helgoländer wissenschaftliche Meeresuntersuchungen
408;San Martín	G.	López	E. (2002) New Species of Autolytus Grube	1850	Paraprocerastea San Martín & Alós	1989	and Sphaerosyllis Claparède	1863 (Syllidae	Polychaeta) from the Iberian Peninsula. <i>SARSIA</i>	87:135-143.;Journal Article;2002;New Species of Autolytus Grube	1850	Paraprocerastea San Martín & Alós	1989	and Sphaerosyllis Claparède	1863 (Syllidae	Polychaeta) from the Iberian Peninsula;87;;135-143;;;;;;;;Guillermo San Martín	Eduardo López;;SARSIA
409;Sardá	R.	Martin	D. (1993) Populations of Streblospio (Polychaeta: Spionidae) in Temperate Zones: Demography and Proctuction. <i>Journal of the Marine Biological Association of the UK</i>	73:769-784.;Journal Article;1993;Populations of Streblospio (Polychaeta: Spionidae) in Temperate Zones: Demography and Proctuction;73;;769-784;;;;;;;;Rafael Sardá	Daniel Martin;;Journal of the Marine Biological Association of the UK
410;Sato	M. (1999) Divergence of Reproductive and Developmental Characteristics in Hediste (Polychaeta: Nereididae). <i>Hydrobiologia</i>	402:129-143.;Journal Article;1999;Divergence of Reproductive and Developmental Characteristics in Hediste (Polychaeta: Nereididae);402;;129-143;;;;;;;;Masanori Sato;;Hydrobiologia
411;Sato	M.	Osanai	K. (1996) Role of Jelly Matrix of Egg Masses in Fertilization of the Polychaete Lumbrineris Latreilli. <i>Invertebrate Reproduction and Development</i>	29:185-191.;Journal Article;1996;Role of Jelly Matrix of Egg Masses in Fertilization of the Polychaete Lumbrineris Latreilli;29;3s;185-191;;;;;;;;Masanori Sato	Kenzi Osanai;;Invertebrate Reproduction and Development
412;Sato	M.	Tsuchiya	M. (1987) Reproductive Behavior and Salinity Favorable for Early Development in Two Types of the Brackish- Water Polychaete Neanthes Japonica (Izuka). <i>Benthos Research</i>	31:.;Journal Article;1987;Reproductive Behavior and Salinity Favorable for Early Development in Two Types of the Brackish- Water Polychaete Neanthes Japonica (Izuka);31;;;;;;;;;;Masanori Sato	Makoto Tsuchiya;;Benthos Research
413;Sayama	M.	Kurihara	Y. (1983) Relationship between Burrowing Activity of the Polychaetous Annelid	Neanthes Japonica (Izuka) and Nitrification- Dentrification Processes in the Sediments. <i>Journal of Experimental Marine Biology and Ecology</i>	72:233-241.;Journal Article;1983;Relationship between Burrowing Activity of the Polychaetous Annelid	Neanthes Japonica (Izuka) and Nitrification- Dentrification Processes in the Sediments;72;;233-241;;;;;;;;Mikio Sayama	Yasushi Kurihara;;Journal of Experimental Marine Biology and Ecology
414;Scaps	P. (1995) Intraspecific Agonist Behavior in the Polychaete Perinereis Cultrifera (Grube). <i>Vie et Milieu</i>	45:123-128.;Journal Article;1995;Intraspecific Agonist Behavior in the Polychaete Perinereis Cultrifera (Grube);45;2s;123-128;;;;;;;;Patrick Scaps;;Vie et Milieu
415;Scaps	P. (2002) A Review of the Biology	Ecology and Potential Use of the Common Ragworm Hediste Diversicolor (O.F. Müller) (Annelida: Polychaeta). <i>Hydrobiologia</i>	470:203-218.;Journal Article;2002;A Review of the Biology	Ecology and Potential Use of the Common Ragworm Hediste Diversicolor (O.F. Müller) (Annelida: Polychaeta);470;;203-218;;;;;;;;Patrick Scaps;;Hydrobiologia
416;Scaps	P.	Rouabah	A.	Leprêtre	A. (2000) Morphological and Biochemical Evidence That Perinereis Cultifera (Polychaeta: Nereididae) Is a Complex of Species. <i>Journal of the Marine Biological Association of the UK</i>	80:735-736.;Journal Article;2000;Morphological and Biochemical Evidence That Perinereis Cultifera (Polychaeta: Nereididae) Is a Complex of Species;80;;735-736;;;;;;;;Patrick Scaps	Abdelkader Rouabah	Alain Leprêtre;;Journal of the Marine Biological Association of the UK
417;Schiedges	K. (1979) Reproductive Biology and Ontogenesis in the Polychaete Genus Autolytus (Annelida: Syllidae): Observations on Laboratory-Cultured Individuals. <i>Marine Biology</i>	54:239-250.;Journal Article;1979;Reproductive Biology and Ontogenesis in the Polychaete Genus Autolytus (Annelida: Syllidae): Observations on Laboratory-Cultured Individuals;54;;239-250;;;;;;;;K.-L. Schiedges;;Marine Biology
661;Rizzo	A.E.	Menchini Steiner	T.	Zacagnini Amaral	A.C. (2007) Glyceridae Grube 1850 (Annelida: Polychaeta) from Southern and Southeastern Brazil	including a new species of Glycera. <i>Biota Neotropica</i>	7:41-59.;Journal Article;2007;Glyceridae Grube 1850 (Annelida: Polychaeta) from Southern and Southeastern Brazil	including a new species of Glycera;7;3;41-59;;;;;;;;Alexandra Elaine Rizzo	Tatiana Menchini Steiner	Antonia Cecilia Zacagnini Amaral;;Biota Neotropica
660;Buchanan	J.B. (1963) The Bottom Fauna Communities and Their Sediment Relationships off the Coast of Northumberland. <i>Oikos</i>	14:154-175.;Journal Article;1963;The Bottom Fauna Communities and Their Sediment Relationships off the Coast of Northumberland;14;2;154-175;;;;;;;;John B. Buchanan;;Oikos
659;Labropoulou	M.	Markakis	G. (1998) Morphological-dietary relationships within two assemblages of marine demersal fishes. <i>Environmental Biology of Fishes</i>	51:309-319.;Journal Article;1998;Morphological-dietary relationships within two assemblages of marine demersal fishes;51;;309-319;;;;;;;;M Labropoulou	G Markakis;;Environmental Biology of Fishes
658;Robertson	A.I. (1979) The relationship between annual production:biomass ratios and lifespans for marine macrobenthos. <i>Oecologia</i>	38:193-202.;Journal Article;1979;The relationship between annual production:biomass ratios and lifespans for marine macrobenthos;38;;193-202;;;;;;;;Alistair I Robertson;;Oecologia
419;Schiedges	K. (1980) Morphological and Systematic Studies of an Autolytus Population (Polychaeta	Syllidae	Autolytinae) from the Oosterschelde Estuary. <i>Netherlands Journal of Sea Research</i>	14:208-219.;Journal Article;1980;Morphological and Systematic Studies of an Autolytus Population (Polychaeta	Syllidae	Autolytinae) from the Oosterschelde Estuary;14;2s;208-219;;;;;;;;K.-L. Schiedges;;Netherlands Journal of Sea Research
420;Schneider	S.	Fischer	A.	Dorresteijn	A.W.C. (1992) A Morphometric Comparison of Dissimilar Early Development in Sibling Species of Platynereis (Annelida	Polychaeta). <i>Roux's Archives of Developmental Biology</i>	201:243-256.;Journal Article;1992;A Morphometric Comparison of Dissimilar Early Development in Sibling Species of Platynereis (Annelida	Polychaeta);201;;243-256;;;;;;;;Stephan Schneider	Albrecht Fischer	Adriaan W. C. Dorresteijn;;Roux's Archives of Developmental Biology
421;Schochet	J. (1973) Opercular Regulation in the Polychaete Hydroides Dianthus (Verrill	1873). I. Opercular Ontogeny	Distribution and Flux. <i>Biology Bulletin</i>	144:400-420.;Journal Article;1973;Opercular Regulation in the Polychaete Hydroides Dianthus (Verrill	1873). I. Opercular Ontogeny	Distribution and Flux;144;;400-420;;;;;;;;Joy Schochet;;Biology Bulletin
422;Schwindt	E.	De Francesco	C.G.	Iribarne	O.O. (2004) Individual and Reef Growth of the Invasive Reef-Building Polychaete Ficopomatus Enigmaticus in a South-Western Atlantic Coastal Lagoon. <i>Journal of the Marine Biological Association of the UK</i>	84:987-993.;Journal Article;2004;Individual and Reef Growth of the Invasive Reef-Building Polychaete Ficopomatus Enigmaticus in a South-Western Atlantic Coastal Lagoon;84;;987-993;;;;;;;;Evangelina Schwindt	Claudio G. De Francesco	Oscar O. Iribarne;;Journal of the Marine Biological Association of the UK
423;Seaver	E.C.	Thamm	K.	Hill	S.D. (2005) Growth Patterns During Segmentation in the Two Polychaete Annelids	Capitella Sp. I and Hydroides Elegans: Comparisons at Distinct Life History Stages. <i>Evolution & Development</i>	7:312-326.;Journal Article;2005;Growth Patterns During Segmentation in the Two Polychaete Annelids	Capitella Sp. I and Hydroides Elegans: Comparisons at Distinct Life History Stages;7;4s;312-326;;;;;;;;Elaine C. Seaver	Katrin Thamm	Susan D. Hill;;Evolution & Development
424;Serrano	A.	San Martín	G.	López	E. (2006) Ecology of Syllidae (Annelida: Polychaeta) from Shallow Rocky Environments in the Cantabrian Sea (South Bay of Biscay). <i>Scientia Marina</i>	70:225-235.;Journal Article;2006;Ecology of Syllidae (Annelida: Polychaeta) from Shallow Rocky Environments in the Cantabrian Sea (South Bay of Biscay);70;S3s;225-235;;;;;;;;Alberto Serrano	Guillermo San Martín	Eduardo López;;Scientia Marina
425;Sikorskii	A.V. (2004) On Distinguishing the Morphologically Close Species	Laonice Cirrata and L. Bahusiensis (Polychaeta	Spionidae). <i>Entomological Review c/c Entomologicheskoe Obozrenie</i>	82:243-257.;Journal Article;2004;On Distinguishing the Morphologically Close Species	Laonice Cirrata and L. Bahusiensis (Polychaeta	Spionidae);82;;243-257;;;;;;;;A. V. Sikorskii;;Entomological Review c/c Entomologicheskoe Obozrenie
426;Simboura	N.	Zenetos	A. (2002) Benthic Indicators to Use in Ecological Quality Classification of Mediterranean Soft Bottom Marine Ecosystems	Including a New Biotic Index. <i>Mediterranean Marine Science</i>	3/2:77-111.;Journal Article;2002;Benthic Indicators to Use in Ecological Quality Classification of Mediterranean Soft Bottom Marine Ecosystems	Including a New Biotic Index;3/2;;77-111;;;;;;;;Nomiki Simboura	Argyros Zenetos;;Mediterranean Marine Science
427;Simon	C.A.	Rouse	G.W. (2005) Ultrastructure of Spermiogenesis	Sperm	and the Spermatheca in Terebrasabella Heterouncinata (Polychaeta: Sabellidae: Sabellinae). <i>Invertebrate Biology</i>	124:39-49.;Journal Article;2005;Ultrastructure of Spermiogenesis	Sperm	and the Spermatheca in Terebrasabella Heterouncinata (Polychaeta: Sabellidae: Sabellinae);124;1s;39-49;;;;;;;;Carol A. Simon	Greg W. Rouse;;Invertebrate Biology
428;Simonini	R.	Prevedelli	D. (2003) Effects of Temperature on Two Mediterranean Populations of Dinophilus Gyrociliatus (Polychaeta: Dinophilidae) I. Effects on Life History and Sex Ratio. <i>Journal of Experimental Marine Biology and Ecology</i>	291:79-93.;Journal Article;2003;Effects of Temperature on Two Mediterranean Populations of Dinophilus Gyrociliatus (Polychaeta: Dinophilidae) I. Effects on Life History and Sex Ratio;291;;79-93;;;;;;;;Roberto Simonini	Daniela Prevedelli;;Journal of Experimental Marine Biology and Ecology
429;Simpson	M. (1962) Reproduction of the Polychaete Glycera Dibranchiata at Solomons	Maryland. <i>The Biological Bulletin</i>	123:396-411.;Journal Article;1962;Reproduction of the Polychaete Glycera Dibranchiata at Solomons	Maryland;123;;396-411;;;;;;;;Margaret Simpson;;The Biological Bulletin
430;Sly	B.J.	Snoke	M.S.	Raff	R.A. (2003) Who Came First-Larvae or Adults? Origins of Bilaterian Metazoan Larvae. <i>Integrative Journal of Developmental Biology</i>	47:623-632.;Journal Article;2003;Who Came First-Larvae or Adults? Origins of Bilaterian Metazoan Larvae;47;;623-632;;;;;;;;B. J. Sly	M. S. Snoke	R. A. Raff;;Integrative Journal of Developmental Biology
431;Smith	R.I. (1964) On the Early Development of Nereis Diversicolor in Different Salinities. <i>Journal of Morphology</i>	114:437-464.;Journal Article;1964;On the Early Development of Nereis Diversicolor in Different Salinities;114;;437-464;;;;;;;;Ralph I. Smith;;Journal of Morphology
432;Smith	R.I. (1984) The Larval Nephridia of the Brackish-Water Polychaete	Nereis Diversicolor. <i>Journal of Morphology</i>	179:273-289.;Journal Article;1984;The Larval Nephridia of the Brackish-Water Polychaete	Nereis Diversicolor;179;;273-289;;;;;;;;Ralph I. Smith;;Journal of Morphology
433;Somaschini	A. (1993) A Mediterranean Fine-Sand Polychaete Community And the Effect of the Tube-Dwelling Owenia Fusiformis Delle Chiaje on Community Structure. <i>Internationale Revue der gesamten Hydrobiologie</i>	78:219-233.;Journal Article;1993;A Mediterranean Fine-Sand Polychaete Community And the Effect of the Tube-Dwelling Owenia Fusiformis Delle Chiaje on Community Structure;78;2s;219-233;;;;;;;;Alessandra Somaschini;;Internationale Revue der gesamten Hydrobiologie
434;Somaschini	A.	Gravina	M.F. (1994) Ecological Analysis of Some Syllidae (Annelida	Polychaeta) from the Central Tyrrhenian Sea (Ponza Island). <i>Memoires du Museum Nationale d'Histoire Naturelle</i>	162:567-573.;Journal Article;1994;Ecological Analysis of Some Syllidae (Annelida	Polychaeta) from the Central Tyrrhenian Sea (Ponza Island);162;;567-573;;;;;;;;Alessandra Somaschini	M. F. Gravina;;Memoires du Museum Nationale d'Histoire Naturelle
435;Sommer	A.M.	Klein	B.	Pörtner	H.O. (1997) Temperature Induced Anaerobiosis in Two Populations of the Polychaete Worm Arenicola Marina(L.). <i>Journal of Comparative Physiology. B: Biochemical	systemic	and environmental physiology</i>	167:25-35.;Journal Article;1997;Temperature Induced Anaerobiosis in Two Populations of the Polychaete Worm Arenicola Marina(L.);167;;25-35;;;;;;;;Angela Maria Sommer	B. Klein	Hans O. Pörtner;;Journal of Comparative Physiology. B: Biochemical	systemic	and environmental physiology
436;Sommer	A.M.	Portner	H.O. (1999) Exposure of Arenicola Marina to Extreme Temperatures: Adaptive Flexibility of a Boreal and a Subpolar Population. <i>Marine Ecology Progress Series</i>	181:215-226.;Journal Article;1999;Exposure of Arenicola Marina to Extreme Temperatures: Adaptive Flexibility of a Boreal and a Subpolar Population;181;;215-226;;;;;;;;Angela Maria Sommer	H. O. Portner;;Marine Ecology Progress Series
437;Sommer	A.M.	Pörtner	H.O. (2002) Metabolic Cold Adaptation in the Lugworm Arenicola Marina: Comparison of a North Sea and a White Sea Population. <i>Marine Ecology Progress Series</i>	240:171-182.;Journal Article;2002;Metabolic Cold Adaptation in the Lugworm Arenicola Marina: Comparison of a North Sea and a White Sea Population;240;;171-182;;;;;;;;Angela Maria Sommer	Hans O. Pörtner;;Marine Ecology Progress Series
438;Sutton	R.	Bolton	E.	Bartels-Hardege	H.D.	Eswards	M.	Reish	D.J.	Hardege	J.D. (2005) Chemical Signal Mediated Premating Reproductive Isolation in a Marine Polychaete	Neanthes Acuminata (Arenaceodentata). <i>Journal of Chemical Ecology</i>	31:.;Journal Article;2005;Chemical Signal Mediated Premating Reproductive Isolation in a Marine Polychaete	Neanthes Acuminata (Arenaceodentata);31;8s;;;;;;;;;R. Sutton	E. Bolton	Helga D. Bartels-Hardege	M. Eswards	Donald J. Reish	Jörg D. Hardege;;Journal of Chemical Ecology
439;Szollosi	D. (1971) Development of Pleistophora Sp. (Microsporidian) in Eggs of the Polychaete Armandia Brevis. <i>Journal of Invertebrate Pathology</i>	18:1-15.;Journal Article;1971;Development of Pleistophora Sp. (Microsporidian) in Eggs of the Polychaete Armandia Brevis;18;;1-15;;;;;;;;Daniel Szollosi;;Journal of Invertebrate Pathology
440;Tamaki	A. (1985) Inhibition of Larval Recruitment of Armandia Sp. (Polychaeta:Opheliidae) by Established Adults of Pseudopolydora paucibranchiata (Okuda) (Polychaeta : Spionidae) on an Intertidal Sand Flat. <i>Journal of Experimental Marine Biology and Ecology</i>	87:61-82.;Journal Article;1985;Inhibition of Larval Recruitment of Armandia Sp. (Polychaeta:Opheliidae) by Established Adults of Pseudopolydora paucibranchiata (Okuda) (Polychaeta : Spionidae) on an Intertidal Sand Flat;87;;61-82;;;;;;;;Akio Tamaki;;Journal of Experimental Marine Biology and Ecology
441;Tenore	K.R. (1983) Organic Nitrogen and Caloric Content of Detritus Iii. Effect on Growth of a Deposit- Feeding Polychaete	Capitella Capitata. <i>Estuarine	Coastal and Shelf Science</i>	17:733-742.;Journal Article;1983;Organic Nitrogen and Caloric Content of Detritus Iii. Effect on Growth of a Deposit- Feeding Polychaete	Capitella Capitata;17;;733-742;;;;;;;;Kenneth R. Tenore;;Estuarine	Coastal and Shelf Science
442;Thain	J.E.	Davies	I.M.	Rae	G.H.	Allen	Y.T. (1997) Acute Toxicity of Ivermectin to the Lugworm Arenicola Marina. <i>Aquaculture</i>	159:47-52.;Journal Article;1997;Acute Toxicity of Ivermectin to the Lugworm Arenicola Marina;159;;47-52;;;;;;;;John E. Thain	Ian M. Davies	Gordon H. Rae	Yvonne T. Allen;;Aquaculture
443;Thiébaut	E. (1996) Distribution of Pectinaria Koreni Larvae (Annelida: Polychaeta) in Relation to the Seine River Plume Front (Eastern English Channel). <i>Estuarine	Coastal and Shelf Science</i>	43:383-397.;Journal Article;1996;Distribution of Pectinaria Koreni Larvae (Annelida: Polychaeta) in Relation to the Seine River Plume Front (Eastern English Channel);43;;383-397;;;;;;;;Eric Thiébaut;;Estuarine	Coastal and Shelf Science
444;Thiébaut	E.	Cabioch	L.	Dauvin	J.	Retiére	C.	Gentil	F. (1997) Spatio-Temporal Persistence of the Abra Alba-Pectinaria Koreni Muddy-Fine Sand Community of the Eastern Bay of Seine. <i>Journal of the Marine Biological Association of the UK</i>	77:1165-1185.;Journal Article;1997;Spatio-Temporal Persistence of the Abra Alba-Pectinaria Koreni Muddy-Fine Sand Community of the Eastern Bay of Seine;77;;1165-1185;;;;;;;;Eric Thiébaut	L. Cabioch	Jean-Claude Dauvin	Christian Retiére	F. Gentil;;Journal of the Marine Biological Association of the UK
445;Thiébaut	E.	Dauvin	J.	Lagadeuc	Y. (1992) Transport of Owenia Fusiformis Larvae (Annelida: Polychaeta) on the Bay of Seine. I. Vertical Distribution in Relation to Water Column Stratification and Ontogenic Vertical Mogration. <i>Marine Ecology Progress Series</i>	80:29-39.;Journal Article;1992;Transport of Owenia Fusiformis Larvae (Annelida: Polychaeta) on the Bay of Seine. I. Vertical Distribution in Relation to Water Column Stratification and Ontogenic Vertical Mogration;80;;29-39;;;;;;;;Eric Thiébaut	Jean-Claude Dauvin	Yvan Lagadeuc;;Marine Ecology Progress Series
446;Thiébaut	E.	Dauvin	J.	Zixian	W. (1996) Tidal Transport of Pectinaria Koreni Postlarvae (Annelida: Polychaeta) in the Bay of Seine (Eastern English Channel). <i>Marine Ecology Progress Series</i>	138:63-70.;Journal Article;1996;Tidal Transport of Pectinaria Koreni Postlarvae (Annelida: Polychaeta) in the Bay of Seine (Eastern English Channel);138;;63-70;;;;;;;;Eric Thiébaut	Jean-Claude Dauvin	Wang Zixian;;Marine Ecology Progress Series
447;Thiébaut	E.	Lagadeuc	Y.	Olivier	F.	Dauvin	J.	Retiére	C. (1998) Do Hydrodynamic Factors Affect the Recruitment of Marine Invertebrates in a Macrotidal Area? The Case Study of Pectinaria Koreni (Polychaeta) in the Bay of Seine (English Channel). <i>Hydrobiologia</i>	375/376:165-176.;Journal Article;1998;Do Hydrodynamic Factors Affect the Recruitment of Marine Invertebrates in a Macrotidal Area? The Case Study of Pectinaria Koreni (Polychaeta) in the Bay of Seine (English Channel);375/376;;165-176;;;;;;;;Eric Thiébaut	Yvan Lagadeuc	Frédéric Olivier	Jean-Claude Dauvin	Christian Retiére;;Hydrobiologia
448;Thiyagarajan	V.	Soo	L.	Qian	P. (2005) The Role of Sediment Organic Matter Composition in Larval Habitat Selection by the Polychaete Capitella Sp. I. <i>Journal of Experimental Marine Biology and Ecology</i>	323:70-83.;Journal Article;2005;The Role of Sediment Organic Matter Composition in Larval Habitat Selection by the Polychaete Capitella Sp. I;323;;70-83;;;;;;;;Vengatesen Thiyagarajan	Lisa Soo	Pei-Yuan Qian;;Journal of Experimental Marine Biology and Ecology
449;Toonen	R.J.	Pawlik	J.R. (2001) Settlement of the Gregarious Tube Worm Hydroides Dianthus (Polychaeta: Serpulidae). Ii. Testing the Desperate Larva Hypothesis. <i>Marine Ecology Progress Series</i>	224:115-131.;Journal Article;2001;Settlement of the Gregarious Tube Worm Hydroides Dianthus (Polychaeta: Serpulidae). Ii. Testing the Desperate Larva Hypothesis;224;;115-131;;;;;;;;Robert J. Toonen	Joseph R. Pawlik;;Marine Ecology Progress Series
662;Bergquist	D.C.	Ward	T.	Cordes	E.E.	McNelis	T.	Howlett	S.	Kosoff	R.	Hourdez	S.	Carney	R.	Fisher	C.R. (2003) Community structure of vestimentiferan-generated habitat islands from Gulf of Mexico cold seeps. <i>Journal of Experimental Marine Biology and Ecology</i>	289:197– 222.;Journal Article;2003;Community structure of vestimentiferan-generated habitat islands from Gulf of Mexico cold seeps;289;;197– 222;;;;;;;www.elsevier.com/locate/jembe;Derk C Bergquist	Tracy Ward	Erik E Cordes	Tim McNelis	Sarah Howlett	Rachel Kosoff	Stephane Hourdez	Robert Carney	Charles R Fisher;;Journal of Experimental Marine Biology and Ecology
451;Toulmond	A. (1973) Tide-Related Changes of Blood Respiratory Variables in the Lugworm Arenicola Marina (L.). <i>Respiration Physiology</i>	19:130-144.;Journal Article;1973;Tide-Related Changes of Blood Respiratory Variables in the Lugworm Arenicola Marina (L.);19;;130-144;;;;;;;;Andre Toulmond;;Respiration Physiology
452;Traunspurger	W.	Drews	C. (1996) Toxicity Analysis of Freshwater and Marine Sediments with Meio- and Macrobenthic Organisms: A Review. <i>Hydrobiologia</i>	328:215-261.;Journal Article;1996;Toxicity Analysis of Freshwater and Marine Sediments with Meio- and Macrobenthic Organisms: A Review;328;;215-261;;;;;;;;W. Traunspurger	C. Drews;;Hydrobiologia
453;Tsutsumi	H.	Kikuchi	T. (1984) Study of the Life History of Capitella Capitata (Polychaeta: Capitellidae) in Amakusa	South Japan Including a Comparison with Other Geographical Regions. <i>Marine Biology</i>	80:315-321.;Journal Article;1984;Study of the Life History of Capitella Capitata (Polychaeta: Capitellidae) in Amakusa	South Japan Including a Comparison with Other Geographical Regions;80;;315-321;;;;;;;;H. Tsutsumi	T. Kikuchi;;Marine Biology
454;Tuck	I.D.	Hall	S.J.	Robertson	M.R.	Armstrong	E.	Basford	D.J. (1998) Effects of Physical Trawling Disturbance in a Previously Unfished Sheltered Scottish Sea Loch. <i>Marine Ecology Progress Series</i>	162:227-242.;Journal Article;1998;Effects of Physical Trawling Disturbance in a Previously Unfished Sheltered Scottish Sea Loch;162;;227-242;;;;;;;;Ian D. Tuck	Stephen J. Hall	Mike R. Robertson	Eric Armstrong	David J. Basford;;Marine Ecology Progress Series
455;Tyler	P.A.	Young	C.M. (1999) Reproduction and Dispersal at Vents and Cold Seeps. <i>Journal of the Marine Biological Association of the UK</i>	79:193-208.;Journal Article;1999;Reproduction and Dispersal at Vents and Cold Seeps;79;;193-208;;;;;;;;P. A. Tyler	C. M. Young;;Journal of the Marine Biological Association of the UK
457;Tzetlin	A.B. (1998) Giant Pelagic Larvae of Phyllodocidae (Polychaeta	Annelida). <i>Journal of Morphology</i>	238:93-107.;Journal Article;1998;Giant Pelagic Larvae of Phyllodocidae (Polychaeta	Annelida);238;;93-107;;;;;;;;Alexander B. Tzetlin;;Journal of Morphology
458;Udhayakumar	M.	Karande	A.A. (1996) Field Notes on a Fouling Serpulid Hydroides Elegans Haswell (Polychaeta: Serpulidae) Present in Confined Waters of Bombay. <i>Indian Journal of Marine Sciences</i>	25:133-136.;Journal Article;1996;Field Notes on a Fouling Serpulid Hydroides Elegans Haswell (Polychaeta: Serpulidae) Present in Confined Waters of Bombay;25;;133-136;;;;;;;;M. Udhayakumar	A. A. Karande;;Indian Journal of Marine Sciences
459;Unabia	C.R.C.	Hadfield	M.G. (1999) Role of Bacteria in Larval Settlement and Metamorphosis of the Polychaete Hydroides Elegans. <i>Marine Biology</i>	133:55-64.;Journal Article;1999;Role of Bacteria in Larval Settlement and Metamorphosis of the Polychaete Hydroides Elegans;133;;55-64;;;;;;;;C. R. C Unabia	Michael G. Hadfield;;Marine Biology
460;Ushakova	O.O.	Sarantchova	O.L. (2004) The Influence of Salinity on Fertilization and Larval Development of Nereis Virens (Polychaeta	Nereidae) from the White Sea. <i>Journal of Experimental Marine Biology and Ecology</i>	301:129-139.;Journal Article;2004;The Influence of Salinity on Fertilization and Larval Development of Nereis Virens (Polychaeta	Nereidae) from the White Sea;301;;129-139;;;;;;;;Olga O. Ushakova	Olga L. Sarantchova;;Journal of Experimental Marine Biology and Ecology
461;Valderhaug	V.A. (1985) Population Structure and Production of Lumbrineris Fragilis (Polychaeta: Lumbrineridae) in the Oslofjord (Norway) with a Note on Metal Content of Jaws. <i>Marine Biology</i>	86:203-211.;Journal Article;1985;Population Structure and Production of Lumbrineris Fragilis (Polychaeta: Lumbrineridae) in the Oslofjord (Norway) with a Note on Metal Content of Jaws;86;;203-211;;;;;;;;V. A. Valderhaug;;Marine Biology
462;Van Der Meer	J.	Beukema	J.J.	Dekker	R. (2000) Population Dynamics of Two Marine Polychaetes: The Relative Role of Density Dependence	Predation	and Winter Conditions. <i>ICES Journal of Marine Science</i>	57:1488-1494.;Journal Article;2000;Population Dynamics of Two Marine Polychaetes: The Relative Role of Density Dependence	Predation	and Winter Conditions;57;;1488-1494;;;;;;;;Jaap Van Der Meer	Jan J. Beukema	Rob Dekker;;ICES Journal of Marine Science
463;Virgilio	M.	Abbiati	M. (2004) Habitat Discontinuity and Genetic Structure in Populations of the Estuarine Species Hediste Diversicolor (Polychaeta: Nereididae). <i>Estuarine	Coastal and Shelf Science</i>	61:361-367.;Journal Article;2004;Habitat Discontinuity and Genetic Structure in Populations of the Estuarine Species Hediste Diversicolor (Polychaeta: Nereididae);61;;361-367;;;;;;;;Massimiliano Virgilio	Marco Abbiati;;Estuarine	Coastal and Shelf Science
464;Virgilio	M.	Maci	S.	Abbiati	M. (2005) Comparisons of Genotype-Tolerance Responses in Populations of Hediste Diversicolor (Polychaeta: Nereididae) Exposed to Copper Stress. <i>Marine Biology</i>	147:.;Journal Article;2005;Comparisons of Genotype-Tolerance Responses in Populations of Hediste Diversicolor (Polychaeta: Nereididae) Exposed to Copper Stress;147;1305-1312s;;;;;;;;;Massimiliano Virgilio	Stefano Maci	Marco Abbiati;;Marine Biology
465;Volckaert	F. (1987) Spatial Pattern of Soft-Bottom Polychaeta Off Nova Scotia	Canada. <i>Marine Biology</i>	93:627-639.;Journal Article;1987;Spatial Pattern of Soft-Bottom Polychaeta Off Nova Scotia	Canada;93;;627-639;;;;;;;;F. Volckaert;;Marine Biology
466;Volkenborn	N.	Reise	K. (2006) Lugworm Exclusion Experiment: Responses by Deposit Feeding Worms to Biogenic Habitat Transformations. <i>Journal of Experimental Marine Biology and Ecology</i>	330:169-179.;Journal Article;2006;Lugworm Exclusion Experiment: Responses by Deposit Feeding Worms to Biogenic Habitat Transformations;330;;169-179;;;;;;;;Nils Volkenborn	Karsten Reise;;Journal of Experimental Marine Biology and Ecology
467;von Nordheim	H. (1984) Life Histories of Subtidal Interstitial Polychaetes of the Families Polygordiidae	Protodrilidae	Nerillidae	Dinophilidae	and Diurodrilidae from Helgoland (North Sea). <i>Helgoländer Meeresuntersuchungen</i>	38:1-20.;Journal Article;1984;Life Histories of Subtidal Interstitial Polychaetes of the Families Polygordiidae	Protodrilidae	Nerillidae	Dinophilidae	and Diurodrilidae from Helgoland (North Sea);38;1s;1-20;;;;;;;;H. von Nordheim;;Helgoländer Meeresuntersuchungen
468;Voronezhskaya	E.E.	Tsitrin	E.B.	Nezlin	L.P. (2003) Neuronal Development in Larval Polychaete Phyllodoce Maculata (Phyllodocidae). <i>The Journal of Comparative Neurology</i>	455:299-309.;Journal Article;2003;Neuronal Development in Larval Polychaete Phyllodoce Maculata (Phyllodocidae);455;;299-309;;;;;;;;Elena E. Voronezhskaya	Eugeni B. Tsitrin	Leonid P. Nezlin;;The Journal of Comparative Neurology
469;Warner	G.F. (1997) Occurrence of Epifauna on the Periwinkle	Littorina Littorea (L.)	and Interactions with the Polychaete Polydora Ciliata (Johnston). <i>Hydrobiologia</i>	355:41-47.;Journal Article;1997;Occurrence of Epifauna on the Periwinkle	Littorina Littorea (L.)	and Interactions with the Polychaete Polydora Ciliata (Johnston);355;;41-47;;;;;;;;G. F. Warner;;Hydrobiologia
470;Warren	L.M. (1976) A Population Study of the Polychaete Capitella Capitata at Plymouth. <i>Marine Biology</i>	38:209-216.;Journal Article;1976;A Population Study of the Polychaete Capitella Capitata at Plymouth;38;;209-216;;;;;;;;Lynda M. Warren;;Marine Biology
471;Watson	G.J.	Bentley	M.G.	Gaudron	S.M.	Hardege	J.D. (2003) The Role of Chemical Signals in the Spawning Induction of the Polychaete Worms and Other Marine Invertebrates. <i>Journal of Experimental Marine Biology and Ecology</i>	294:169-187.;Journal Article;2003;The Role of Chemical Signals in the Spawning Induction of the Polychaete Worms and Other Marine Invertebrates;294;;169-187;;;;;;;;G. J. Watson	Matthew Graeme Bentley	S. M. Gaudron	Jörg D. Hardege;;Journal of Experimental Marine Biology and Ecology
472;Watson	G.J.	Langford	F.M.	Gaudron	S.M.	Bentley	M.G. (2000) Factors Influencing Spawning and Pairing in the Scale Worm Harmothoe Imbricata (Annelida: Polychaeta). <i>Biology Bulletin</i>	199:50-58.;Journal Article;2000;Factors Influencing Spawning and Pairing in the Scale Worm Harmothoe Imbricata (Annelida: Polychaeta);199;;50-58;;;;;;;;G. J. Watson	F. M. Langford	S. M. Gaudron	Matthew Graeme Bentley;;Biology Bulletin
473;Watson	G.J.	Williams	M.E.	Bentley	M.G. (2000) Can Synchronous Spawning Be Predicted from Environmental Paramenters? A Case Study of the Lugworm Arenicola Marina. <i>Marine Biology</i>	136:1003-1017.;Journal Article;2000;Can Synchronous Spawning Be Predicted from Environmental Paramenters? A Case Study of the Lugworm Arenicola Marina;136;;1003-1017;;;;;;;;G. J. Watson	Mark Elliott Williams	Matthew Graeme Bentley;;Marine Biology
474;Weinberg	J.R.	Starczak	V.R.	Mueller	C.	Pesch	G.C.	Lindsay	S.M. (1990) Divergence between Populations of a Monogamous Polychaete with a Male Parental Care: Premating Isolation and Chromosome Variation. <i>Marine Biology</i>	107:205-213.;Journal Article;1990;Divergence between Populations of a Monogamous Polychaete with a Male Parental Care: Premating Isolation and Chromosome Variation;107;;205-213;;;;;;;;J. R. Weinberg	V. R. Starczak	C. Mueller	G. C. Pesch	S. M. Lindsay;;Marine Biology
475;Wells	G.P. (1937) The Movements of the Proboscis in Glycera Dibranchiata Ehlers. <i>The Journal of Experimental Biology</i>	14:117-135.;Journal Article;1937;The Movements of the Proboscis in Glycera Dibranchiata Ehlers;14;;117-135;;;;;;;;George P. Wells;;The Journal of Experimental Biology
476;Wells	G.P. (1964) Temperature	Taxonomic Technique and the Zoogeography of Lugworms (Arenicolidae	Polychaeta). <i>Helgoländer wissenschaftliche Meeresuntersuchungen</i>	10:404-410.;Journal Article;1964;Temperature	Taxonomic Technique and the Zoogeography of Lugworms (Arenicolidae	Polychaeta);10;;404-410;;;;;;;;George P. Wells;;Helgoländer wissenschaftliche Meeresuntersuchungen
477;Werbrock	A.H.	Meiklejohn	D.A.	Sainz	A.	Iwasa	J.H.	Savage	R.M. (2001) A Polychaete Hunchback Ortholog. <i>Developmental Biology</i>	235:476-488.;Journal Article;2001;A Polychaete Hunchback Ortholog;235;;476-488;;;;;;;;A. H. Werbrock	D. A. Meiklejohn	A. Sainz	J. H. Iwasa	R. M. Savage;;Developmental Biology
478;Wetzel	M.A.	Jensen	P.	Giere	O. (1995) Oxygen/Sulfide Regime and Nematode Fauna Associated with Arenicola Marina Burrows: New Insights in the Thiobios Case. <i>Marine Biology</i>	124:301-312.;Journal Article;1995;Oxygen/Sulfide Regime and Nematode Fauna Associated with Arenicola Marina Burrows: New Insights in the Thiobios Case;124;;301-312;;;;;;;;M. A. Wetzel	P. Jensen	O. Giere;;Marine Biology
479;Whitlatch	R.B.	Weinberg	J.R. (1982) Factors Influencing Particle Selection and Feeding Rate in the Polychaete Cistenides ( Pectinaria) Gouldii. <i>Marine Biology</i>	71:33-40.;Journal Article;1982;Factors Influencing Particle Selection and Feeding Rate in the Polychaete Cistenides ( Pectinaria) Gouldii;71;;33-40;;;;;;;;R. B. Whitlatch	J. R. Weinberg;;Marine Biology
480;Williams	M.E.	Bentley	M.G. (2002) Fertilization Success in Marine Invertebrates: The Influence of Gamete Age. <i>Biology Bulletin</i>	202:34-42.;Journal Article;2002;Fertilization Success in Marine Invertebrates: The Influence of Gamete Age;202;;34-42;;;;;;;;Mark Elliott Williams	Matthew Graeme Bentley;;Biology Bulletin
481;Wilson	D.P. (1933) The Larval Stages of Notomastus latericeus Sars. <i>Journal of the Marine Biological Association of the UK</i>	18:511-518.;Journal Article;1933;The Larval Stages of Notomastus latericeus Sars;18;2s;511-518;;;;;;;;Douglas P. Wilson;;Journal of the Marine Biological Association of the UK
482;Wilson	D.P. (1936) Notes on the Early Stages of Two Polychaetes	Nephthys Hombergi Lamarck and Pectinaria Koreni Malmgren. <i>Journal of the Marine Biological Association of the UK</i>	21:305-310.;Journal Article;1936;Notes on the Early Stages of Two Polychaetes	Nephthys Hombergi Lamarck and Pectinaria Koreni Malmgren;21;1s;305-310;;;;;;;;Douglas P. Wilson;;Journal of the Marine Biological Association of the UK
484;Wilson	W.H. (1985) Food Limitation of Asexual Reproduction in a Spionid Polychaete. <i>Invertebrate Reproduction and Development</i>	8:61-65.;Journal Article;1985;Food Limitation of Asexual Reproduction in a Spionid Polychaete;8;;61-65;;;;;;;;W. Herbert Wilson;;Invertebrate Reproduction and Development
485;Witte	F.	De Wilde	P.A.W.J. (1979) On the Ecological Relation between Nereis Diversicolor and Juvenile Arenicola Marina. <i>Netherlands Journal of Sea Research</i>	13:394-405.;Journal Article;1979;On the Ecological Relation between Nereis Diversicolor and Juvenile Arenicola Marina;13;3/4s;394-405;;;;;;;;F. Witte	P. A. W. J. De Wilde;;Netherlands Journal of Sea Research
486;Wohlgemuth	S.E.	Taylor	A.C.	Grieshaber	M.K. (2000) Ventilatory and Metabolic Responses to Hypoxia and Sulphide in the Lugworm Arenicola Marina (L.). <i>The Journal of Experimental Biology</i>	203:3177-3188.;Journal Article;2000;Ventilatory and Metabolic Responses to Hypoxia and Sulphide in the Lugworm Arenicola Marina (L.);203;;3177-3188;;;;;;;;Stephanie E. Wohlgemuth	Alan C. Taylor	Manfred K. Grieshaber;;The Journal of Experimental Biology
487;Wolpert	L. (1999) From Egg to Adult to Larva. <i>Evolution & Development</i>	1:3-4.;Journal Article;1999;From Egg to Adult to Larva;1;1s;3-4;;;;;;;;Lewis Wolpert;;Evolution & Development
488;Worsaae	K. (2003) Palp Morphology in Two Species of Prionospio (Polychaeta: Spionidae). <i>Hydrobiologia</i>	496:259-267.;Journal Article;2003;Palp Morphology in Two Species of Prionospio (Polychaeta: Spionidae);496;;259-267;;;;;;;;Katrine Worsaae;;Hydrobiologia
489;Wray	G.A.	Raff	R.A. (1991) The Evolution of Developmental Strategy in Marine Invertebrates. <i>Trends in Ecology & Evolution</i>	6:45-50.;Journal Article;1991;The Evolution of Developmental Strategy in Marine Invertebrates;6;2s;45-50;;;;;;;;Gregory A. Wray	R. A. Raff;;Trends in Ecology & Evolution
490;Yokoyama	H. (1988) Effects of Temperature on the Feeding Activity and Growth Rate of the Spionid Polychaete Paraprionospio Sp. (Form a). <i>Journal of Experimental Marine Biology and Ecology</i>	123:41-60.;Journal Article;1988;Effects of Temperature on the Feeding Activity and Growth Rate of the Spionid Polychaete Paraprionospio Sp. (Form a);123;;41-60;;;;;;;;Hisashi Yokoyama;;Journal of Experimental Marine Biology and Ecology
491;Zauke	G.	Clason	B.	Savinov	V.M.	Savinova	T. (2003) Heavy Metals of Inshore Benthic Invertebrates from the Barents Sea. <i>The Science of the Total Environment</i>	306:99-110.;Journal Article;2003;Heavy Metals of Inshore Benthic Invertebrates from the Barents Sea;306;;99-110;;;;;;;;G.-P. Zauke	B. Clason	V. M. Savinov	T. Savinova;;The Science of the Total Environment
492;Zeeck	E.	Hardege	J.D.	Bartels-Hardege	H.D.	Wesselmann	G. (1988) Sex Pheromone in a Marine Polychaete: Determination of the Chemical Structure. <i>Journal of Experimental Zoology</i>	246:285-292.;Journal Article;1988;Sex Pheromone in a Marine Polychaete: Determination of the Chemical Structure;246;3s;285-292;;;;;;;;Erich Zeeck	Jörg D. Hardege	Helga D. Bartels-Hardege	Günter Wesselmann;;Journal of Experimental Zoology
493;Zeeck	E.	Hardege	J.D.	Bartels-Hardege	H.D.	Wesselmann	G. (1990) Potential Sex Pheromone in Platynereis Dumerilii - Identification and Synthesis. <i>Tetrahedron Letters</i>	31:5613-5614.;Journal Article;1990;Potential Sex Pheromone in Platynereis Dumerilii - Identification and Synthesis;31;39s;5613-5614;;;;;;;;Erich Zeeck	Jörg D. Hardege	Helga D. Bartels-Hardege	Günter Wesselmann;;Tetrahedron Letters
494;Zeeck	E.	Harder	T.	Beckmann	M. (1998) Uric Acid: The Sperm-Release Pheromone of the Marine Polychaete Platynereis Dumerilii. <i>Journal of Chemical Ecology</i>	24:13-22.;Journal Article;1998;Uric Acid: The Sperm-Release Pheromone of the Marine Polychaete Platynereis Dumerilii;24;1s;13-22;;;;;;;;Erich Zeeck	Tilman Harder	Manfred Beckmann;;Journal of Chemical Ecology
495;Zipperle	A.	Reise	K. (2005) Freshwater Springs on Intertidal Sand Flats Cause a Switch in Dominance among Polychaete Worms. <i>Journal of Sea Research</i>	54:143-150.;Journal Article;2005;Freshwater Springs on Intertidal Sand Flats Cause a Switch in Dominance among Polychaete Worms;54;;143-150;;;;;;;;Andreas Zipperle	Karsten Reise;;Journal of Sea Research
497;Eriksson	S.	Wennhage	H.	Norkko	J.	Norkko	A. (2005) Episodic disturbance events modify predator- prey interactions in soft sediments. <i>Estuarine	Coastal and Shelf Science</i>	64:289-294.;Journal Article;2005;Episodic disturbance events modify predator- prey interactions in soft sediments;64;;289-294;;;;;;;;S.P. Eriksson	H. Wennhage	J. Norkko	A. Norkko;;Estuarine	Coastal and Shelf Science
651;Heilskov	A.C.	Alperin	M.	Holmer	M. (2006) Benthic fauna bio-irrigation effects on nutrient regeneration in fish farm sediments. <i>Journal of Experimental Marine Biology and Ecology</i>	339:204-225.;Journal Article;2006;Benthic fauna bio-irrigation effects on nutrient regeneration in fish farm sediments;339;;204-225;;;;;;;;Anna C. Heilskov	Marc Alperin	Marianne Holmer;;Journal of Experimental Marine Biology and Ecology
503;Reise	K. (2002) Sediment mediated species interactions in coastal waters. <i>Journal of Sea Research</i>	48:127-141.;Journal Article;2002;Sediment mediated species interactions in coastal waters;48;;127-141;;;;;;;;Karsten Reise;;Journal of Sea Research
507;Arndt	C.	Schiedek	D. (1997) Nephtys hombergii	a free-living predator in marine sediments: energy production under environmental stress. <i>Marine Biology</i>	129:643-650.;Journal Article;1997;Nephtys hombergii	a free-living predator in marine sediments: energy production under environmental stress;129;;643-650;;;;;;;;C. Arndt	D. Schiedek;;Marine Biology
506;Bleidorn	C.	Vogt	L.	Bartolomaeus	T. (2005) Molecular phylogeny of lugworms (Annelida	Arenicolidae) inferred from three genes. <i>Molecular Phylogenetics and Evolution</i>	34:673-679.;Journal Article;2005;Molecular phylogeny of lugworms (Annelida	Arenicolidae) inferred from three genes;34;;673-679;;;;;;;;Christoph Bleidorn	Lars Vogt	Thomas Bartolomaeus;;Molecular Phylogenetics and Evolution
652;Mchugh	D.	Fong	P.P. (2002) Do life history traits account for diversity of polychaete annelids?. <i>Invertebrate Biology</i>	121:325-338.;Journal Article;2002;Do life history traits account for diversity of polychaete annelids?;121;4;325-338;;;;;;;;Damhnait Mchugh	Peter P. Fong;;Invertebrate Biology
509;Paramor	O.A.L.	Hughes	R.G. (2004) The effects of bioturbation and herbivory by the polychaete Nereis diversicolor on loss of saltmarsh in south-east England. <i>Journal of Applied Ecology</i>	41:449-463.;Journal Article;2004;The effects of bioturbation and herbivory by the polychaete Nereis diversicolor on loss of saltmarsh in south-east England;41;;449-463;;;;;;;;O. A. L. Paramor	R. G. Hughes;;Journal of Applied Ecology
518;Mouneyrac	C.	Pellerin	J.	Moukrim	A.	Ait Alla	A.	Durou	C.	Viault	N. (2006) In situ relationship between energy reserves and steroid hormone levels in Nereis diversicolor (O.F. Müller) from clean and contaminated sites. <i>Ecotoxicology and Environmental Safety</i>	65:181-187.;Journal Article;2006;In situ relationship between energy reserves and steroid hormone levels in Nereis diversicolor (O.F. Müller) from clean and contaminated sites;65;;181-187;;;;;;;;C. Mouneyrac	J. Pellerin	A. Moukrim	A. Ait Alla	C. Durou	N. Viault;;Ecotoxicology and Environmental Safety
511;Reunov	A.A. (2005) Problem of Terminology in Characteristics of Spermatozoa of Metazoa. <i>Russian Journal of Developmental Biology</i>	36:335-351.;Journal Article;2005;Problem of Terminology in Characteristics of Spermatozoa of Metazoa;36;;335-351;;;;;;;;A. A. Reunov;;Russian Journal of Developmental Biology
512;Glasby	C.J. (1999) The Namanereidinae (Polychaeta: Nereididae). Part 2	Cladistic Biogeography. <i>Records of the Australian Museum</i>	Supplement:131-144.;Journal Article;1999;The Namanereidinae (Polychaeta: Nereididae). Part 2	Cladistic Biogeography;Supplement;;131-144;;;;;;;;Christopher J. Glasby;;Records of the Australian Museum
513;Wilson	E.B. (1892) The cell- lineage of Nereis. A contribution to the cytogeny og the Annelid body. <i>Journal of Morphology</i>	6:361-481.;Journal Article;1892;The cell- lineage of Nereis. A contribution to the cytogeny og the Annelid body;6;3;361-481;;;;;;;;Edmund B. Wilson;;Journal of Morphology
514;Gillet	P.	Torresani	S. (2003) Structure of the population and secondary production of Hediste diversicolor (O.F. Müller	1776)	(Polychaeta	Nereidae) in the Loire estuary	Atlantic Coast	France. <i>Estuarine	Coastal and Shelf Science</i>	56:621-628.;Journal Article;2003;Structure of the population and secondary production of Hediste diversicolor (O.F. Müller	1776)	(Polychaeta	Nereidae) in the Loire estuary	Atlantic Coast	France;56;;621-628;;;;;;;;P. Gillet	S. Torresani;;Estuarine	Coastal and Shelf Science
515;Tosuji	H.	Sato	M. (2006) Salinity favorable for early development and gamete compatibility in two sympatric estuarine species of the genus Hediste (Polychaeta: Nereididae) in the Ariake Sea	Japan. <i>Marine Biology</i>	148:529-539.;Journal Article;2006;Salinity favorable for early development and gamete compatibility in two sympatric estuarine species of the genus Hediste (Polychaeta: Nereididae) in the Ariake Sea	Japan;148;;529-539;;;;;;;;Hiroaki Tosuji	Masanori Sato;;Marine Biology
516;Bakken	T. (2002) A new species of Neanthes (Polychaeta: Nereididae) from southern Australia. <i>Memoirs of the Museum of Victoria</i>	59:327-331.;Journal Article;2002;A new species of Neanthes (Polychaeta: Nereididae) from southern Australia;59;2;327-331;;;;;;;;Torkild Bakken;;Memoirs of the Museum of Victoria
517;Durou	C.	Mouneyrac	C.	Amiard-Triquet	C. (2005) Tolerance to Metals and Assessment of Energy Reserves in the Polychaete Nereis diversicolor in Clean and Contaminated Estuaries. <i>Environmental toxicology</i>	20:23-31.;Journal Article;2005;Tolerance to Metals and Assessment of Energy Reserves in the Polychaete Nereis diversicolor in Clean and Contaminated Estuaries;20;1;23-31;;;;;;;;C. Durou	C. Mouneyrac	C. Amiard-Triquet;;Environmental toxicology
519;Durou	C.	Mouneyrac	C. (2007) Linking steroid hormone levels to sexual maturity index and energy reserves in Nereis diversicolor from clean and polluted estuaries. <i>General and Comparative Endocrinology</i>	150:106-113.;Journal Article;2007;Linking steroid hormone levels to sexual maturity index and energy reserves in Nereis diversicolor from clean and polluted estuaries;150;;106-113;;;;;;;;C. Durou	C. Mouneyrac;;General and Comparative Endocrinology
520;Ait Alla	A.	Gillet	P.	Deutsch	B.	Moukrim	A.	Bergayou	H. (2006) Response of Nereis diversicolor (Polychaeta	Nereidae) populations to reduced wastewater discharge in the polluted estuary of Oued Souss	Bay of Agadir	Morocco. <i>Estuarine	Coastal and Shelf Science</i>	70:633-642.;Journal Article;2006;Response of Nereis diversicolor (Polychaeta	Nereidae) populations to reduced wastewater discharge in the polluted estuary of Oued Souss	Bay of Agadir	Morocco;70;;633-642;;;;;;;;A. Ait Alla	P. Gillet	B. Deutsch	A. Moukrim	H. Bergayou;;Estuarine	Coastal and Shelf Science
521;Deloffre	L.	Salzet	B.	Vileau	D.	Andries	J.	Salzet	M. (2003) Antibacterial properties of hemerythrin of the sand worm Nereis diversicolor. <i>Neuroendocrinology Letters</i>	24:39-45.;Journal Article;2003;Antibacterial properties of hemerythrin of the sand worm Nereis diversicolor;24;1/2;39-45;;;;;;;;Laurence Deloffre	Beatrice Salzet	Didier Vileau	Jean-Claude Andries	Michel Salzet;;Neuroendocrinology Letters
522;Winston	J.E.	Anderson	F.E. (1971) Bioturbation of sediments in a northern temperate estuary. <i>Marine Geology</i>	10:39-49.;Journal Article;1971;Bioturbation of sediments in a northern temperate estuary;10;;39-49;;;;;;;;Judith E. Winston	Franz E. Anderson;;Marine Geology
523;Kristensen	E. (1981) Direct Measurement of Ventilation and Oxygen Uptake in Three Species of Tubicolous Polychaetes (Nereis spp.). <i>Journal of Comparative Physiology</i>	145:45-50.;Journal Article;1981;Direct Measurement of Ventilation and Oxygen Uptake in Three Species of Tubicolous Polychaetes (Nereis spp.);145;;45-50;;;;;;;;Erik Kristensen;;Journal of Comparative Physiology
525;Mouneyrac	C.	Mastain	O.	Amiard	J.C.	Amiard-Triquet	C.	Beaunier	P.	Jeantet	A.Y.	Rainbow	P.S. (2003) Trace-metal detoxification and tolerance of the estuarine worm Hediste diversicolor chronically exposed in their environment. <i>Marine Biology</i>	143:731-744.;Journal Article;2003;Trace-metal detoxification and tolerance of the estuarine worm Hediste diversicolor chronically exposed in their environment;143;;731-744;;;;;;;;C. Mouneyrac	O. Mastain	J. C. Amiard	C. Amiard-Triquet	P. Beaunier	A. Y. Jeantet	P. S. Rainbow;;Marine Biology
526;Fritzsche	D.	von Oertzen	J. (1995) Metabolic responses to changing environmental conditions in the brackish water polychaetes Marenzelleria viridis and Hediste diversicolor. <i>Marine Biology</i>	121:693-699.;Journal Article;1995;Metabolic responses to changing environmental conditions in the brackish water polychaetes Marenzelleria viridis and Hediste diversicolor;121;;693-699;;;;;;;;D. Fritzsche	J.-A. von Oertzen;;Marine Biology
527;Davey	J.T. (1993) Macrofaunal community bioturbation along an estuarine gradient. <i>Netherlands Journal of Aquatic Ecology</i>	27:147-153.;Journal Article;1993;Macrofaunal community bioturbation along an estuarine gradient;27;2-4;147-153;;;;;;;;John T. Davey;;Netherlands Journal of Aquatic Ecology
528;Geffard	A.	Smith	B.D.	Amiard-Triquet	C.	Jeantet	A.Y.	Rainbow	P.S. (2005) Kinetics of trace metal accumulation and excretion in the polychaete Nereis diversicolor. <i>Marine Biology</i>	147:1291-1304.;Journal Article;2005;Kinetics of trace metal accumulation and excretion in the polychaete Nereis diversicolor;147;;1291-1304;;;;;;;;A. Geffard	B. D. Smith	C. Amiard-Triquet	A. Y. Jeantet	P. S. Rainbow;;Marine Biology
529;Virgilio	M.	Baroncini	N.	Trombini	C.	Abbiati	M. (2003) Relationships between sediments and tissue contamination and allozymic patterns in Hediste diversicolor (Polychaeta Nereididae) in the Pialassa lagoons (north Adriatic Sea). <i>Oceanologica Acta</i>	26:85-92.;Journal Article;2003;Relationships between sediments and tissue contamination and allozymic patterns in Hediste diversicolor (Polychaeta Nereididae) in the Pialassa lagoons (north Adriatic Sea);26;;85-92;;;;;;;;Massimiliano Virgilio	Nicola Baroncini	Claudio Trombini	Marco Abbiati;;Oceanologica Acta
530;Bick	A.	Arlt	G. (1993) The influence of Hediste diversicolor (O.F. Müller	1776) on the macro- and meiozoobenthos of a shallow water area of Mecklenburg Bay (Western Baltic Sea). <i>Rostocker Meeresbiologische Beiträge</i>	1:9-24.;Journal Article;1993;The influence of Hediste diversicolor (O.F. Müller	1776) on the macro- and meiozoobenthos of a shallow water area of Mecklenburg Bay (Western Baltic Sea);1;;9-24;;;;;;;;Andreas Bick	Günter Arlt;;Rostocker Meeresbiologische Beiträge
531;Röhner	M.	Bastrop	R.	Jürss	K. (1997) Genetic differentiation in Hediste diversicolor (Polychaeta: Nereididae) for the North Sea and the Baltic Sea. <i>Marine Biology</i>	130:171-180.;Journal Article;1997;Genetic differentiation in Hediste diversicolor (Polychaeta: Nereididae) for the North Sea and the Baltic Sea;130;;171-180;;;;;;;;M. Röhner	R. Bastrop	K. Jürss;;Marine Biology
532;Hesselberg	T.	Vincent	J.F.V. (2006) The function of parapodial setae in a nereidid polychaete moving on two different substrata. <i>Journal of Experimental Marine Biology and Ecology</i>	335:235-244.;Journal Article;2006;The function of parapodial setae in a nereidid polychaete moving on two different substrata;335;;235-244;;;;;;;;Thomas Hesselberg	Julian F. V. Vincent;;Journal of Experimental Marine Biology and Ecology
533;Miron	G.Y.	Desrosiers	G.L. (1990) Distributions and population polychaetes in the lower St. to environmental factors structures of two intertidal estuarine Lawrence Estuary	with special reference to environmental factors. <i>Marine Biology</i>	105:.;Journal Article;1990;Distributions and population polychaetes in the lower St. to environmental factors structures of two intertidal estuarine Lawrence Estuary	with special reference to environmental factors;105;;;;;;;;;;G. Y. Miron	Gaston L. Desrosiers;;Marine Biology
534;Dauer	D.M.	Mahon	H.K.	Sardá	R. (2003) Functional morphology and feeding behavior of Streblospio benedicti and S. shrubsolii (Polychaeta: Spionidae). <i>Hydrobiologia</i>	496:207-213.;Journal Article;2003;Functional morphology and feeding behavior of Streblospio benedicti and S. shrubsolii (Polychaeta: Spionidae);496;;207-213;;;;;;;;Daniel M. Dauer	Heidi K. Mahon	Rafael Sardá;;Hydrobiologia
535;Alongi	D.M.	Tenore	K.R. (1985) Effect of detritus supply of trophic relationships within experimental benthic food webs. I. Meiofauna- polychaete (Capitella capitata (Type I) Fabricius) interactions. <i>Journal of Experimental Marine Biology and Ecology</i>	88:153-166.;Journal Article;1985;Effect of detritus supply of trophic relationships within experimental benthic food webs. I. Meiofauna- polychaete (Capitella capitata (Type I) Fabricius) interactions;88;;153-166;;;;;;;;Daniel M. Alongi	Kenneth R. Tenore;;Journal of Experimental Marine Biology and Ecology
550;Wilson	W.H. (1991) Sexual reproductive modes in polychaetes:classification and diversity. <i>Bulletin of Marine Science</i>	48:500-516.;Journal Article;1991;Sexual reproductive modes in polychaetes:classification and diversity;48;2;500-516;;;;;;;;W. Herbert Wilson;;Bulletin of Marine Science
542;Costello	D.P. (2005) Experimental studies of germinal localization in nereis. I. The development of isolated blastomeres. <i>Journal of Experimental Zoology</i>	100:19-66.;Journal Article;2005;Experimental studies of germinal localization in nereis. I. The development of isolated blastomeres;100;1;19-66;;;;;;;;Donald Paul Costello;;Journal of Experimental Zoology
554;Lopes	R.J.	Pardal	M.A.	Marques	J.C. (2000) Impact of macroalgal blooms and wader predation on intertidal macroinvertebrates: experimental evidence from the Mondego estuary (Portugal). <i>Journal of Experimental Marine Biology and Ecology</i>	249:165-179.;Journal Article;2000;Impact of macroalgal blooms and wader predation on intertidal macroinvertebrates: experimental evidence from the Mondego estuary (Portugal);249;2;165-179;;;;;;;http://www.sciencedirect.com/science?_ob=ArticleURL&_udi=B6T8F-40D61KG-2&_user=577939&_rdoc=1&_fmt=&_orig=search&_sort=d&view=c&_acct=C000059652&_version=1&_urlVersion=0&_userid=577939&md5=220ca2a51a329c27…	M. A. Pardal	J. C. Marques;;Journal of Experimental Marine Biology and Ecology
557;Duarte	L.	Nalesso	R. (1996) The Sponge Zygomycale parishii (Bowerbank) and its Endobiotic Fauna. <i>Estuarine	Coastal and Shelf Science</i>	42:139-151.;Journal Article;1996;The Sponge Zygomycale parishii (Bowerbank) and its Endobiotic Fauna;42;2;139-151;;;;;;;;Luiz Duarte	Rosebel Nalesso;;Estuarine	Coastal and Shelf Science
565;McEuen	F.S.	Wu	B.L.	Chia	F. (1983) Reproduction and development of Sabella media	a sabellid polychaete with extratubular brooding. <i>Marine Biology</i>	76:301-309.;Journal Article;1983;Reproduction and development of Sabella media	a sabellid polychaete with extratubular brooding;76;;301-309;;;;;;;;F. S. McEuen	B. L. Wu	Fu-Shiang Chia;;Marine Biology
564;Laubier	L.	Ramos	J. (1974) Paraonidae (Polychetes sedentaires) de Mediterranee. <i>Bulletin du Museum National d'Histoire Naturelle</i>	168:1097-1148.;Journal Article;1974;Paraonidae (Polychetes sedentaires) de Mediterranee;168;;1097-1148;;;;;;;;L. Laubier	J. Ramos;;Bulletin du Museum National d'Histoire Naturelle
567;Taylor	J.D. (1986) Diets of sand-living predatory gastropods at Piti bay	Guam. <i>Asian Marine Biology</i>	3:47-58.;Journal Article;1986;Diets of sand-living predatory gastropods at Piti bay	Guam;3;;47-58;;;;;;;;John D. Taylor;;Asian Marine Biology
568;Pleijel	F. (1993) Polychaeta Phyllodocidae. <i>Marine Invertebrates of Scandinavia</i>	8:1-158.;Journal Article;1993;Polychaeta Phyllodocidae;8;;1-158;;;;;;;;Fredrik Pleijel;;Marine Invertebrates of Scandinavia
569;Casu	D.	Cecherelli	G.	Curini-Galletti	M.	Castelli	A. (2006) Short-term effects of experimental trampling on polychaetes of a rocky intertidal substratum (Asinara Island MPA	NW Mediterranean). <i>Scientia Marina</i>	70:179-186.;Journal Article;2006;Short-term effects of experimental trampling on polychaetes of a rocky intertidal substratum (Asinara Island MPA	NW Mediterranean);70;S3;179-186;;;;;;;;Daniela Casu	Guilia Cecherelli	Marco Curini-Galletti	Alberto Castelli;;Scientia Marina
571;Gibbs	P.E. (1965) Aspects of Polychaete Ecology with Particular Reference to Commensalism. <i>Philosophical transactions of the Royal Society of London. Series B	Biological sciences</i>	255:443-458.;Journal Article;1965;Aspects of Polychaete Ecology with Particular Reference to Commensalism;255;800;443-458;;;;;;;;P. E. Gibbs;;Philosophical transactions of the Royal Society of London. Series B	Biological sciences
573;Mogias	A.	Kevrekidis	T. (2005) Macrozoobenthic community structure in a poikilohaline. <i>Helgoland Marine Research</i>	59:167–176.;Journal Article;2005;Macrozoobenthic community structure in a poikilohaline;59;;167–176;;;;;;;;A. Mogias	Theodoros Kevrekidis;;Helgoland Marine Research
574;Katzmann	W.	Laubier	L. (1975) Paraonidae (Polychetes sedentaires) de l'Adriatique. <i>Annalen des Naturhistorischen Museums in Wien</i>	79:567-588.;Journal Article;1975;Paraonidae (Polychetes sedentaires) de l'Adriatique;79;;567-588;;;;;;;;W. Katzmann	L. Laubier;;Annalen des Naturhistorischen Museums in Wien
575;Carson	H.S.	Hentschel	B.T. (2006) Estimating the dispersal potential of polychaete species in the Southern California Bight: implications for designing marine reserves. <i>Marine Ecology Progress Series</i>	316:105-113.;Journal Article;2006;Estimating the dispersal potential of polychaete species in the Southern California Bight: implications for designing marine reserves;316;;105-113;;;;;;;;Henry S. Carson	Brian T. Hentschel;;Marine Ecology Progress Series
576;George	J.D. (1964) On some environmental factors affecting the distribution of Cirriformia tentaculata (Polychaeta) at Hamble. <i>Journal of the Marine Biological Association of the UK</i>	44:383-388.;Journal Article;1964;On some environmental factors affecting the distribution of Cirriformia tentaculata (Polychaeta) at Hamble;44;;383-388;;;;;;;;J. D. George;;Journal of the Marine Biological Association of the UK
577;Hughes	R.N.	Gamble	J.C. (1977) A Quantitative Survey of the Biota of Intertidal Soft Substrata on Aldabra Atoll	Indian Ocean. <i>Philosophical transactions of the Royal Society of London. Series B	Biological sciences</i>	279:327-355.;Journal Article;1977;A Quantitative Survey of the Biota of Intertidal Soft Substrata on Aldabra Atoll	Indian Ocean;279;965;327-355;;;;;;;;R. N. Hughes	J. C. Gamble;;Philosophical transactions of the Royal Society of London. Series B	Biological sciences
578;Kohn	A.J. (1968) Microhabitats	Abundance and Food of Conus on Atoll Reefs in the Maldive and Chagos Islands. <i>Ecology</i>	49:1046-1062.;Journal Article;1968;Microhabitats	Abundance and Food of Conus on Atoll Reefs in the Maldive and Chagos Islands;49;6;1046-1062;;;;;;;;Alan J. Kohn;;Ecology
580;Rodil	I.	Lastra	M.	Sánchez-Mata	A.G. (2006) Community structure and intertidal zonation of the macroinfauna in intermediate sandy beaches in temperate latitudes: North coast of Spain. <i>Estuarine	Coastal and Shelf Science</i>	67:267-279.;Journal Article;2006;Community structure and intertidal zonation of the macroinfauna in intermediate sandy beaches in temperate latitudes: North coast of Spain;67;1-2;267-279;;;;;;;;I.F. Rodil	M. Lastra	A. G. Sánchez-Mata;;Estuarine	Coastal and Shelf Science
581;Gage	J. (1972) Community structure of the benthos in Scottish sea-lochs. <i>Marine Biology</i>	14:281-297.;Journal Article;1972;Community structure of the benthos in Scottish sea-lochs;14;;281-297;;;;;;;;J. Gage;;Marine Biology
582;Gouvis	N.	Kevrekidis	T.	Koukouras	A.	Voultsiadou	E. (1998) Bionomy of Macrobenthic Polychaetes in the Evros Delta (North Aegean Sea). <i>International Review of Hydrobiology</i>	83:145-161.;Journal Article;1998;Bionomy of Macrobenthic Polychaetes in the Evros Delta (North Aegean Sea);83;2;145-161;;;;;;;;Nestoras Gouvis	Theodoros Kevrekidis	Athanasios Koukouras	Eleni Voultsiadou;;International Review of Hydrobiology
583;Guelorget	O.	Michel	P. (1979) Les peuplements benthiques d’un étang littoral languedocien I’ étang du Prévost (Herault). I . Etude quantitative de la macrofaune des vases. <i>Tethys</i>	9:9-64.;Journal Article;1979;Les peuplements benthiques d’un étang littoral languedocien I’ étang du Prévost (Herault). I . Etude quantitative de la macrofaune des vases;9;;9-64;;;;;;;;O. Guelorget	P. Michel;;Tethys
584;Shalovenkov	N. (2005) Restoration of some parameters in the development of benthos after reduction of anthropogenous loading in the ecosystem of the Sevastpol Bay in the Black Sea. <i>Mitigation and Adaptation Strategies for Global Change</i>	10:105-113.;Journal Article;2005;Restoration of some parameters in the development of benthos after reduction of anthropogenous loading in the ecosystem of the Sevastpol Bay in the Black Sea;10;;105-113;;;;;;;;Nickolai Shalovenkov;;Mitigation and Adaptation Strategies for Global Change
585;Cazaux	C. (1985) Développement larvaire de l’annelide polychete Phyllodocidae Eteone picta Quatrefages 1865 dans le bassin d’Arcachon. <i>Journal of Experimental Marine Biology and Ecology</i>	85:191-209.;Journal Article;1985;Développement larvaire de l’annelide polychete Phyllodocidae Eteone picta Quatrefages 1865 dans le bassin d’Arcachon;85;2;191-209;;;;;;;;Claude Cazaux;;Journal of Experimental Marine Biology and Ecology
586;Gusso	C.C.	Gravina	M.F.	Maggiore	F. (2001) TEMPORAL VARIATIONS IN SOFT BOTTOM BENTHIC COMMUNITIES IN CENTRAL TYRRHENIAN SEA (ITALY). <i>Archo Oceanography Limnology</i>	22:175-182.;Journal Article;2001;TEMPORAL VARIATIONS IN SOFT BOTTOM BENTHIC COMMUNITIES IN CENTRAL TYRRHENIAN SEA (ITALY);22;;175-182;;;;;;;;C. Chimenz Gusso	M. F. Gravina	F.R. Maggiore;;Archo Oceanography Limnology
587;Brady	F. (1943) The distribution of the fauna of some intertidal sands and muds on the Northumberland coast. <i>Journal of Animal Ecology</i>	12:27-41.;Journal Article;1943;The distribution of the fauna of some intertidal sands and muds on the Northumberland coast;12;1;27-41;;;;;;;;F. Brady;;Journal of Animal Ecology
588;Olivier	F.	Retiére	C. (1998) The Role of Physical- Biological Coupling in the Benthic Boundary Layer Under Megatidal Conditions: The Case of the Dominant Species of the Abra alba Community in the Eastern Baie de Saine (English Channel). <i>Estuaries</i>	21:571-584.;Journal Article;1998;The Role of Physical- Biological Coupling in the Benthic Boundary Layer Under Megatidal Conditions: The Case of the Dominant Species of the Abra alba Community in the Eastern Baie de Saine (English Channel);21;4A;571-584;;;;;;;;Frédéric Olivier	Christian Retiére;;Estuaries
590;Patricio	J.	Salas	F.	Pardal	M.A.	Jørgensen	S.E.	Marques	J.C. (2006) Ecological indicators performance during a re-colonisation field experiment and its compliance with ecosystem theories. <i>Ecological Indicators</i>	6:43–57.;Journal Article;2006;Ecological indicators performance during a re-colonisation field experiment and its compliance with ecosystem theories;6;;43–57;;;;;;;;J. Patricio	F. Salas	M. A. Pardal	S. E. Jørgensen	J. C. Marques;;Ecological Indicators
596;Ben-Eliahu	M.N.	Golani	D.	Ben-Tuvia	A. (1983) On predation on polychaetes (annelids) by the squirrelfish Adioryx ruber (Holocentridae)	with a new polychaete record for the Mediterranean coast of Israel. <i>Tethys</i>	11:15-19.;Journal Article;1983;On predation on polychaetes (annelids) by the squirrelfish Adioryx ruber (Holocentridae)	with a new polychaete record for the Mediterranean coast of Israel;11;1;15-19;;;;;;;;M. N. Ben-Eliahu	D. Golani	A. Ben-Tuvia;;Tethys
595;Fishelson	L. (1971) Ecology and distribution of the benthic fauna in the shallow waters of the Red Sea. <i>Marine Biology</i>	10:113-133.;Journal Article;1971;Ecology and distribution of the benthic fauna in the shallow waters of the Red Sea;10;;113-133;;;;;;;;L. Fishelson;;Marine Biology
597;Antoniadou	C.	Nicolaidou	A.	Chintiroglou	C. (2004) Polychaetes associated with the sciaphilic alga community in the northern Aegean Sea: spatial and temporal variability. <i>Helgoland Marine Research</i>	58:168-182.;Journal Article;2004;Polychaetes associated with the sciaphilic alga community in the northern Aegean Sea: spatial and temporal variability;58;;168-182;;;;;;;;Chryssanthi Antoniadou	A. Nicolaidou	Chariton Chintiroglou;;Helgoland Marine Research
598;Antoniadou	C.	Chintiroglou	C. (2006) Trophic relationships of polychaetes associated with different algal growth forms. <i>Helgoland Marine Research</i>	60:39-49.;Journal Article;2006;Trophic relationships of polychaetes associated with different algal growth forms;60;;39-49;;;;;;;;Chryssanthi Antoniadou	Chariton Chintiroglou;;Helgoland Marine Research
600;Çinar	M.E.	Katagan	T.	Ergen	Z.	Sezgin	M. (2002) Zoobenthos-inhabiting Sarcotragus muscarum (Porifera: Demospongiae) from the Aegean Sea. <i>Hydrobiologia</i>	482:107-117.;Journal Article;2002;Zoobenthos-inhabiting Sarcotragus muscarum (Porifera: Demospongiae) from the Aegean Sea;482;;107-117;;;;;;;;Melih Ertan Çinar	Tuncer Katagan	Zeki Ergen	Murat Sezgin;;Hydrobiologia
601;Giangrande	A.	Delos	A.	Fraschetti	S.	Musco	L.	Licciano	M.	Terlizzi	A. (2003) Polychaete assemblages along a rocky shore on the South Adriatic coast (Mediterranean Sea): patterns of spatial distribution. <i>Marine Biology</i>	143:1109–1116.;Journal Article;2003;Polychaete assemblages along a rocky shore on the South Adriatic coast (Mediterranean Sea): patterns of spatial distribution;143;;1109–1116;;;;;;;;Adriana Giangrande	A.L Delos	Simonetta Fraschetti	Luigi Musco	M. Licciano	A. Terlizzi;;Marine Biology
602;Knox	G.A.	Green	K.M. (1969) The Polychaetes of New Zeland. Part 4. Eunicidae. <i>Journal of the Royal Society of New Zeland</i>	2:459-470.;Journal Article;1969;The Polychaetes of New Zeland. Part 4. Eunicidae;2;4;459-470;;;;;;;;G. A. Knox	Kathryn M. Green;;Journal of the Royal Society of New Zeland
603;Richards	T.L. (1967) Reproduction and development of the polychaete Stauronereis rudolphi	including a summary of development in the superfamily Eunicea. <i>Marine Biology</i>	1:124-133.;Journal Article;1967;Reproduction and development of the polychaete Stauronereis rudolphi	including a summary of development in the superfamily Eunicea;1;;124-133;;;;;;;;T. L. Richards;;Marine Biology
606;Fauchald	K. (1992) A review of the Genus Eunice (Polychaeta: Eunicidae) Based upon Type Material.. <i>Smithsonian Contributions to Zoology</i>	523:.;Journal Article;1992;A review of the Genus Eunice (Polychaeta: Eunicidae) Based upon Type Material.;523;;;;;;;;;;Kristian Fauchald;;Smithsonian Contributions to Zoology
607;Ergen	Z.	Çinar	M.E.	Dagli	E.	Güley	K. (2006) Seasonal dynamics of soft-bottom polychaetes in Izmir Bay (Aegean Sea	eastern Mediterranean). <i>Scientia Marina</i>	70S3:197-207.;Journal Article;2006;Seasonal dynamics of soft-bottom polychaetes in Izmir Bay (Aegean Sea	eastern Mediterranean);70S3;;197-207;;;;;;;;Zeki Ergen	Melih Ertan Çinar	Ertan Dagli	Kurt Güley;;Scientia Marina
608;El-Menif	N.T.	Kefi	F.J.	Ramdani	M.	Flower	R.	Boumaiza	M. (2007) Habitat and associated fauna of Lithophaga lithophaga in the bay of Bizerta. <i>Journal of Shellfisheries Research</i>	:.;Journal Article;2007;Habitat and associated fauna of Lithophaga lithophaga in the bay of Bizerta;;;;;;;;;;;Najoua Trigui El-Menif	Ferdaous Jaafar Kefi	Mohammed Ramdani	Roger Flower	Moncef Boumaiza;;Journal of Shellfisheries Research
609;Domenech	A.	Avila	C.	Ballesteros	M. (2002) Spatial and temporal variability of the opisthobranch molluscs of Port Lligat Bay	Catalonia	NE Spain. <i>Journal of Molluscan Studies</i>	68:29-37.;Journal Article;2002;Spatial and temporal variability of the opisthobranch molluscs of Port Lligat Bay	Catalonia	NE Spain;68;;29-37;;;;;;;;A. Domenech	C. Avila	M. Ballesteros;;Journal of Molluscan Studies
612;Ocaña	A.	Sánchez Tocino	L.	San Martín	G. (2005) Description of egg masses of three species of sedentary polychaetes of the Mediterranean Sea. <i>Zoologica baetica</i>	16:165-169.;Journal Article;2005;Description of egg masses of three species of sedentary polychaetes of the Mediterranean Sea;16;;165-169;;;;;;;;A. Ocaña	L. Sánchez Tocino	Guillermo San Martín;;Zoologica baetica
613;Koutsoubas	D.	Dounas	C.	Arvanitidis	C.	Kornilios	S.	Petihakis	G.	Triantafyllou	G.	Eleftheriou	A. (2000) Macrobenthic community structure and disturbance assessment in Gialova lagoon	Ionian Sea. <i>Journal of Marine Science</i>	57:1472-1482.;Journal Article;2000;Macrobenthic community structure and disturbance assessment in Gialova lagoon	Ionian Sea;57;;1472-1482;;;;;;;;D. Koutsoubas	C. Dounas	Christos Arvanitidis	S. Kornilios	G. Petihakis	G. Triantafyllou	A. Eleftheriou;;Journal of Marine Science
616;Vasconcelos	P.	Curdia	J.	Castro	M.	Gaspar	M.B. (2007) The shell of Hexaplex (Trunculariopsis) trunculus (Gastropoda: Muricidae) as a mobile hard substratum for epibiotic polychaetes (Annelida: Polychaeta) in the Ria Formosa (Algarve coast—southern Portugal). <i>Hydrobiologia</i>	575:161–172.;Journal Article;2007;The shell of Hexaplex (Trunculariopsis) trunculus (Gastropoda: Muricidae) as a mobile hard substratum for epibiotic polychaetes (Annelida: Polychaeta) in the Ria Formosa (Algarve coast—southern Portugal);575;;161–172;;;;;;;;Paulo Vasconcelos	Joao Curdia	Margarida Castro	Miguel B. Gaspar;;Hydrobiologia
617;Ambrose	W.G.J. (1993) Effects of predation and disturbance by ophiuroids on soft-bottom community structure in Oslofjord: results of a mesocosm study. <i>Marine Ecology Progress Series</i>	97:225-236.;Journal Article;1993;Effects of predation and disturbance by ophiuroids on soft-bottom community structure in Oslofjord: results of a mesocosm study;97;;225-236;;;;;;;;William G. Jr. Ambrose;;Marine Ecology Progress Series
621;Rygg	B. (1985) Effect of sediment copper on benthic fauna. <i>Marine Ecology Progress Series</i>	25:83-89.;Journal Article;1985;Effect of sediment copper on benthic fauna;25;;83-89;;;;;;;;Brage Rygg;;Marine Ecology Progress Series
622;Josefson	A.B. (1987) Large-scale patterns of dynamics in subtidal macrozoobenthic assemblages in the Skagerrak: effects of a production-related factor?. <i>Marine Ecology Progress Series</i>	38:13-23.;Journal Article;1987;Large-scale patterns of dynamics in subtidal macrozoobenthic assemblages in the Skagerrak: effects of a production-related factor?;38;;13-23;;;;;;;;A. B. Josefson;;Marine Ecology Progress Series
624;Hertweck	G.	Wehrmann	A.	Liebezeit	G. (2007) Bioturbation structures of polychaetes in modern shallow marine environments and their analogues to Chondrites group traces. <i>Palaeogeography	Palaeoclimatology	Palaeoecology</i>	245:382–389.;Journal Article;2007;Bioturbation structures of polychaetes in modern shallow marine environments and their analogues to Chondrites group traces;245;;382–389;;;;;;;;Günther Hertweck	Achim Wehrmann	Gerd Liebezeit;;Palaeogeography	Palaeoclimatology	Palaeoecology
625;Quintana	C.O.	Tang	M.	Kristensen	E. (2007) Simultaneous study of particle reworking	irrigation transport and reaction rates in sediment bioturbated by the polychaetes Heteromastus and Marenzelleria. <i>Journal of Experimental Marine Biology and Ecology</i>	352:392-406.;Journal Article;2007;Simultaneous study of particle reworking	irrigation transport and reaction rates in sediment bioturbated by the polychaetes Heteromastus and Marenzelleria;352;2;392-406;;;;;;;;Cintia Organo Quintana	Min Tang	Erik Kristensen;;Journal of Experimental Marine Biology and Ecology
627;Qiu	J.	Qian	P. (1998) Combined effects of salinity and temperature on juvenile survival	growth and maturation in the polychaete Hydroides elegans. <i>Marine Ecology Progress Series</i>	168:127-134.;Journal Article;1998;Combined effects of salinity and temperature on juvenile survival	growth and maturation in the polychaete Hydroides elegans;168;;127-134;;;;;;;;Jian-Wen Qiu	Pei-Yuan Qian;;Marine Ecology Progress Series
628;Lewis	J.A.	Watson	C.	ten Hove	H.A. (2006) Establishment of the Caribbean serpulid tubeworm Hydroides sanctaecrucis Krøyer [in] Mörch	1863	in northern Australia. <i>Biological Invasions</i>	8:665-671.;Journal Article;2006;Establishment of the Caribbean serpulid tubeworm Hydroides sanctaecrucis Krøyer [in] Mörch	1863	in northern Australia;8;;665-671;;;;;;;;John A. Lewis	Charlotte Watson	Harry A. ten Hove;;Biological Invasions
629;Imajima	M. (1976) Serpulinae (Annelida:Polychaeta) from Japan. I. The genus Hydroides. <i>Bulletin of the National Science Museum</i>	2:229-248.;Journal Article;1976;Serpulinae (Annelida:Polychaeta) from Japan. I. The genus Hydroides;2;	Series A;229-248;;;;;;;;M. Imajima;;Bulletin of the National Science Museum
633;Kocak	F.	Kucuksezgin	F. (2000) Sessile fouling organisms and environmental parameters in the marinas of the Turkish Aegean coast. Indian. <i>Indian Journal of Marine Sciences 29:149-157</i>	29:149-157.;Journal Article;2000;Sessile fouling organisms and environmental parameters in the marinas of the Turkish Aegean coast. Indian;29;;149-157;;;;;;;;F. Kocak	F. Kucuksezgin;;Indian Journal of Marine Sciences 29:149-157
634;McEdward	L.R.	Qian	P. (2001) Effects of the duration and timing of starvation during larval life on the metamorphosis and initial juvenile size of the polychaete Hydroides elegans (Haswell). <i>Journal of Experimental Marine Biology and Ecology</i>	261:185–197.;Journal Article;2001;Effects of the duration and timing of starvation during larval life on the metamorphosis and initial juvenile size of the polychaete Hydroides elegans (Haswell);261;;185–197;;;;;;;;Larry R. McEdward	Pei-Yuan Qian;;Journal of Experimental Marine Biology and Ecology
635;Walters	L.J.	Hadfield	M.G.	del Carmen	K.A. (1997) The Importance of Larval Choice and Hydrodynamics in Creating Aggregations of Hydroides elegans (Polychaeta: Serpulidae). <i>Invertebrate Biology</i>	116:102-114.;Journal Article;1997;The Importance of Larval Choice and Hydrodynamics in Creating Aggregations of Hydroides elegans (Polychaeta: Serpulidae);116;2;102-114;;;;;;;;Linda J. Walters	Michael G. Hadfield	Kimberly A. del Carmen;;Invertebrate Biology
637;Orensanz	J.M.	Schwindt	E.	Pastorino	G.	Bortolus	A.	Casas	G.	Darrigran	G.	Gappa	J.J.L.	Obenat	S.	Pascual	M.	Penchaszadeh	P.	Scarabino	F.	Spivak	E.D.	Vallarino	E.A. (2002) No longer the pristine confines of the world ocean: a survey of exotic marine species in the southwestern Atlantic. <i>Biological Invasions</i>	4:115–143.;Journal Article;2002;No longer the pristine confines of the world ocean: a survey of exotic marine species in the southwestern Atlantic;4;;115–143;;;;;;;;Jose Maria Orensanz	Evangelina Schwindt	Guido Pastorino	Alejandro Bortolus	Graciela Casas	Gustavo Darrigran	Juan J. Lopez Gappa	Sandra Obenat	Marcela Pascual	Pablo Penchaszadeh	Fabrizio Scarabino	Eduardo D. Spivak	Eduardo A. Vallarino;;Biological Invasions
638;ten Hove	H.A.	Weerdenburg	J.C.A. (1978) A generic revision of the brackish-water serpulid Ficopomatus Southern 1921 (Polychaeta: Serpulinae)	including Mercierella Fauvel 1923	Sphaeropomatus Treadwell 1934	Mercierellopsis Rioja 1945 and Neopomatus Pillai 1960. <i>Biological Bulletin</i>	154:96-120.;Journal Article;1978;A generic revision of the brackish-water serpulid Ficopomatus Southern 1921 (Polychaeta: Serpulinae)	including Mercierella Fauvel 1923	Sphaeropomatus Treadwell 1934	Mercierellopsis Rioja 1945 and Neopomatus Pillai 1960;154;;96-120;;;;;;;;Harry A. ten Hove	J. C. A. Weerdenburg;;Biological Bulletin
645;O' Connor	B. (1987) The Glyceridae (Polychaeta) of the North Atlantic and Mediterranean	with descriptions of two new species. <i>Journal of Natural History</i>	21:167-189.;Journal Article;1987;The Glyceridae (Polychaeta) of the North Atlantic and Mediterranean	with descriptions of two new species;21;;167-189;;;;;;;;Brendan O' Connor;;Journal of Natural History
646;Commito	J.A.	Ambrose	W.G.J. (1985) Multiple trophic levels in soft-bottom communities. <i>Marine Ecology Progress Series</i>	26:289-293.;Journal Article;1985;Multiple trophic levels in soft-bottom communities;26;;289-293;;;;;;;;J. A. Commito	William G. Jr. Ambrose;;Marine Ecology Progress Series
647;Ambrose	W.G.J. (1984) Role of predatory infauna in structuring marine soft-bottom communiti. <i>Marine Ecology Progress Series</i>	17:109-115.;Journal Article;1984;Role of predatory infauna in structuring marine soft-bottom communiti;17;;109-115;;;;;;;;William G. Jr. Ambrose;;Marine Ecology Progress Series
663;Kohn	A.J.	Nybakken	J.W. (1975) Ecology of Conus on Eastern Indian Ocean Fringing Reefs: Diversity of Species and Resource Utilization. <i>Marine Biology</i>	29:211-234.;Journal Article;1975;Ecology of Conus on Eastern Indian Ocean Fringing Reefs: Diversity of Species and Resource Utilization;29;;211-234;;;;;;;;A J Kohn	J W Nybakken;;Marine Biology
665;Cognetti	G.	Maltagliati	F.A. (2000) Biodiversity and Adaptive Mechanisms in Brackish Water Fauna. <i>Marine Pollution Bulletin</i>	40:7-14.;Journal Article;2000;Biodiversity and Adaptive Mechanisms in Brackish Water Fauna;40;1;7-14;;;;;;;;Giuseppe Cognetti	F. A. Maltagliati;;Marine Pollution Bulletin
666;Cantone	G. (1995) Polychaeta "Sedentaria" of Terra Nova Bay (Ross Sea	Antarctica): Capiitellidae to Serpulidae. <i>Polar Biology</i>	15:295-302.;Journal Article;1995;Polychaeta "Sedentaria" of Terra Nova Bay (Ross Sea	Antarctica): Capiitellidae to Serpulidae;15;;295-302;;;;;;;;Grazia Cantone;;Polar Biology
667;Sardá	R.	Foreman	K.	Valiela	I. (1995) Macroinfauna of a Southern New England salt marsh: seasonal dynamics and production. <i>Marine Biology</i>	121:431-445.;Journal Article;1995;Macroinfauna of a Southern New England salt marsh: seasonal dynamics and production;121;;431-445;;;;;;;;Rafael Sardá	K Foreman	I Valiela;;Marine Biology
668;Neff	J.M. (1969) ineral regeneration by serpulid polychaete worms. <i>Biological Bulletin</i>	136:76-90.;Journal Article;1969;ineral regeneration by serpulid polychaete worms;136;;76-90;;;;;;;;Jerry M. Neff;;Biological Bulletin
669;Hentschel	B.T.	Harper	N.S. (2006) Effects of simulated sublethal predation on the growth and regeneration rates of a spionid polychaete in laboratory flumes. <i>Marine Biology</i>	149:1175–1183.;Journal Article;2006;Effects of simulated sublethal predation on the growth and regeneration rates of a spionid polychaete in laboratory flumes;149;;1175–1183;;;;;;;;Brian T. Hentschel	Natalie S. Harper;;Marine Biology
670;Baert	J.L. (1985) Multiple forms of vitellin in young oocytes of Perinereis cultrifera (Polychaete Annelid): Occurence and relation to vitellin maturation in the oocyte. <i>Comparative Biochemistry and Physiology</i>	81B:851-856.;Journal Article;1985;Multiple forms of vitellin in young oocytes of Perinereis cultrifera (Polychaete Annelid): Occurence and relation to vitellin maturation in the oocyte;81B;4;851-856;;;;;;;;Jean Luc Baert;;Comparative Biochemistry and Physiology
671;Dauvin	J. (2000) The muddy fine sand Abra alba-Melinna palmata community of the Bay of Morlaix twenty years after the Amoco Cadiz oil spill. <i>Marine Pollution Bulletin</i>	40:528-536.;Journal Article;2000;The muddy fine sand Abra alba-Melinna palmata community of the Bay of Morlaix twenty years after the Amoco Cadiz oil spill;40;6;528-536;;;;;;;;Jean-Claude Dauvin;;Marine Pollution Bulletin
672;Grehan	A.J. (1986) Population dynamics of the ampharetid polychaete	Melinna palmata Grube	in Inner Galway Bay	west coast of Ireland. <i>Hydrobiologia</i>	142:334.;Journal Article;1986;Population dynamics of the ampharetid polychaete	Melinna palmata Grube	in Inner Galway Bay	west coast of Ireland;142;;334;;;;;;;;A. J. Grehan;;Hydrobiologia
675;Ockelmann K	W.	Vahl	O. (1970) On the biology of the polychaete Glycera alba	especially its burrowing and feeding. <i>Ophelia</i>	8:275-294.;Journal Article;1970;On the biology of the polychaete Glycera alba	especially its burrowing and feeding;8;;275-294;;;;;;;;W. Ockelmann K	O. Vahl;;Ophelia
676;Gambi	M.C.	Giangrande	A. (1985) Caratterizzazione e distribuzione delle categorie trofiche dei Polichaeti nei fondi mobili del Golfo di Salerno. <i>Oebalia</i>	11:223-240.;Journal Article;1985;Caratterizzazione e distribuzione delle categorie trofiche dei Polichaeti nei fondi mobili del Golfo di Salerno;11;;223-240;;;;;;;;Maria Cristina Gambi	Adriana Giangrande;;Oebalia
677;Antoniadou	C.	Chintiroglou	C. (2007) Zoobenthos associated with the invasive red alga Womersleyella setacea (Rhodomelacea) in the northern Aegean Sea. <i>Journal of the Marine Biological Association of the UK</i>	87:629-641.;Journal Article;2007;Zoobenthos associated with the invasive red alga Womersleyella setacea (Rhodomelacea) in the northern Aegean Sea;87;;629-641;;;;;;;;Chryssanthi Antoniadou	Chariton Chintiroglou;;Journal of the Marine Biological Association of the UK
679;Levin	L.A. (1984) Life history and dispersal patterns in a dense infaunal Polychaete assemblage: Community structure and response to disturbance. <i>Ecology</i>	65:1185-1200.;Journal Article;1984;Life history and dispersal patterns in a dense infaunal Polychaete assemblage: Community structure and response to disturbance;65;4;1185-1200;;;;;;;;Lisa A. Levin;;Ecology
680;Çinar	M.E. (2006) Serpulid species (Polychaeta: Serpulidae) from the Levantine coast of Turkey (eastern Mediterranean)	with special emphasis on alien species. <i>Aquatic Invasions</i>	1:223-240.;Journal Article;2006;Serpulid species (Polychaeta: Serpulidae) from the Levantine coast of Turkey (eastern Mediterranean)	with special emphasis on alien species;1;4;223-240;;;;;;;;Melih Ertan Çinar;;Aquatic Invasions
681;Gamenick	I.	Abbiati	M.	Giere	O. (1998) Field distribution and sulphide tolerance of Capitella capitata (Annelida: Polychaeta) around shallow water hydrothermal vents off Milos (Aegean Sea). A new sibling species?. <i>Marine Biology</i>	130:447-453.;Journal Article;1998;Field distribution and sulphide tolerance of Capitella capitata (Annelida: Polychaeta) around shallow water hydrothermal vents off Milos (Aegean Sea). A new sibling species?;130;;447-453;;;;;;;;I. Gamenick	M. Abbiati	O. Giere;;Marine Biology
682;Albayrak	S.	Balkis	H. (2007) Shallow-water soft bottom macrozoobenthic communities from Edremit Bay (NE Aegean Sea). <i>Belg. J. Zool</i>	137:127-132.;Journal Article;2007;Shallow-water soft bottom macrozoobenthic communities from Edremit Bay (NE Aegean Sea);137;2;127-132;;;;;;;;Serhat Albayrak	Hüsamettin Balkis;;Belg. J. Zool
683;Holte	B.	Gulliksen	B. (1998) Common macrofaunal dominant species in the sediments of some north Norwegian and Svalbard glacial fjords. <i>Polar Biology</i>	19:375-382.;Journal Article;1998;Common macrofaunal dominant species in the sediments of some north Norwegian and Svalbard glacial fjords;19;;375-382;;;;;;;; Anonymous	B. Holte	B. Gulliksen;;Polar Biology
686;Duchêne	J.C.	Rosenberg	R. (2001) Marine benthic faunal activity patterns on a sediment surface assessed by video numerical tracking. <i>Marine Ecology Progress Series</i>	223:113–119.;Journal Article;2001;Marine benthic faunal activity patterns on a sediment surface assessed by video numerical tracking;223;;113–119;;;;;;;;Jean Claude Duchêne	Rutger Rosenberg;;Marine Ecology Progress Series
688;Basset	A.	Galuppo	N.	Sabetta	L. (2006) Environmental heterogeneity and benthic macroinvertebrate guilds in italian lagoons. <i>Transitional Waters Bulletin</i>	1:48-63.;Journal Article;2006;Environmental heterogeneity and benthic macroinvertebrate guilds in italian lagoons;1;;48-63;;;;;;;;Alberto Basset	Nicola Galuppo	Letizia Sabetta;;Transitional Waters Bulletin
689;Poggiale	J.	Dauvin	J. (2001) Long-term dynamics of three benthic Ampelisca (Crustacea-Amphipoda) populations from the Bay of Morlaix (western English Channel) related to their disappearance after the ‘Amoco Cadiz’ oil spill. <i>Marine Ecology Progress Series</i>	214:201–209.;Journal Article;2001;Long-term dynamics of three benthic Ampelisca (Crustacea-Amphipoda) populations from the Bay of Morlaix (western English Channel) related to their disappearance after the ‘Amoco Cadiz’ oil spill;214;;201–209;;;;;;;;Jean-Christophe Poggiale	Jean-Claude Dauvin;;Marine Ecology Progress Series
690;Sardá	R.	Pinedo	S.	Martin	D. (1999) Seasonal dynamics of macroinfaunal key species inhabiting shallow soft-bottoms in the Bay of Blanes (NW Mediterranean). <i>Acta Oecologica</i>	20:315−326.;Journal Article;1999;Seasonal dynamics of macroinfaunal key species inhabiting shallow soft-bottoms in the Bay of Blanes (NW Mediterranean);20;4;315−326;;;;;;;;Rafael Sardá	Susana Pinedo	Daniel Martin;;Acta Oecologica
691;Dauvin	J. (1998) The Fine Sand Abra alba Community of the Bay of Morlaix Twenty Years after the Amoco Cadiz Oil Spill. <i>Marine Pollution Bulletin</i>	36:669-676.;Journal Article;1998;The Fine Sand Abra alba Community of the Bay of Morlaix Twenty Years after the Amoco Cadiz Oil Spill;36;9;669-676;;;;;;;;Jean-Claude Dauvin;;Marine Pollution Bulletin
692;Giangrande	A.	Licciano	M.	Fanelli	G. (2001) Bioturbation behaviour in two Mediterranean polychaetes. <i>Journal of the Marine Biological Association of the UK</i>	81:341-342.;Journal Article;2001;Bioturbation behaviour in two Mediterranean polychaetes;81;02;341-342;;;;;;;;Adriana Giangrande	M. Licciano	Giovanni Fanelli;;Journal of the Marine Biological Association of the UK
693;Zribi	S.	Zghal	F.	Tekaya	S. (2007) Oogenesis of Perinereis macropus Claparede	1870 (Annelida	Polychaeta) in the Gulf of Gabes (Tunisia). <i>Comptes rendus biologies</i>	330:199-204.;Journal Article;2007;Oogenesis of Perinereis macropus Claparede	1870 (Annelida	Polychaeta) in the Gulf of Gabes (Tunisia);330;3;199-204;;;;;;;;S. Zribi	F. Zghal	S. Tekaya;;Comptes rendus biologies
694;Zghal	F.	Ben Amor	Z. (1989) The presence of the epitokous type of Perinereis cultrifera (Polychaeta) in the Mediterranean. <i>Archives de l'Institut Pasteur de Tunis</i>	66:293-301.;Journal Article;1989;The presence of the epitokous type of Perinereis cultrifera (Polychaeta) in the Mediterranean;66;3-4;293-301;;;;;;;;F. Zghal	Z. Ben Amor;;Archives de l'Institut Pasteur de Tunis
695;Weslawski	J.	Wlodarska-Kowalczuk	M.	Legezynska	J. (2003) Occurrence of soft bottom macrofauna along the depth gradient in High Arctic	79° N. <i>Polish Polar Research</i>	24:73-88.;Journal Article;2003;Occurrence of soft bottom macrofauna along the depth gradient in High Arctic	79° N;24;1;73-88;;;;;;;;J.M. Weslawski	Maria Wlodarska-Kowalczuk	Joanna Legezynska;;Polish Polar Research
696;Prato	S.	Morgana	J.	La Valle	P.	Finoia	M.	Lattanzi	L.	Nicoletti	L.	Ardizzone	G.	Izzo	G. (2009) Application of biotic and taxonomic distinctness indices in assessing the Ecological Quality Status of two coastal lakes: Caprolace and Fogliano lakes (Central Italy). <i>Ecological Indicators</i>	9:568-583.;Journal Article;2009;Application of biotic and taxonomic distinctness indices in assessing the Ecological Quality Status of two coastal lakes: Caprolace and Fogliano lakes (Central Italy);9;3;568-583;;;;;;;;S. Prato	J.G. Morgana	P. La Valle	M.G. Finoia	L. Lattanzi	L. Nicoletti	G.D. Ardizzone	G. Izzo;;Ecological Indicators
697;Papaspyrou	S.	Thessalou-Legaki	M.	Kristensen	E. (2004) Impact of Pestarella tyrrhena on benthic metabolism in sediment microcosms enriched with seagrass and macroalgal detritus. <i>Marine Ecology Progress Series</i>	281:165–179.;Journal Article;2004;Impact of Pestarella tyrrhena on benthic metabolism in sediment microcosms enriched with seagrass and macroalgal detritus;281;;165–179;;;;;;;;Sokratis Papaspyrou	Maria Thessalou-Legaki	Erik Kristensen;;Marine Ecology Progress Series
698;Anderson	D. (1959) The Embryology of the Polychaete Scoloplos armiger. <i>Quarterly Journal of Microscopical Science</i>	100:89-166.;Journal Article;1959;The Embryology of the Polychaete Scoloplos armiger;100;1;89-166;;;;;;;;D.T. Anderson;;Quarterly Journal of Microscopical Science
701;Liu	P.	Hsieh	H. (2000) Burrow Architecture of the Spionid Polychaete Polydora villosa in the Corals Montipora and Porites. <i>Zoological Studies</i>	39:47-54.;Journal Article;2000;Burrow Architecture of the Spionid Polychaete Polydora villosa in the Corals Montipora and Porites;39;1;47-54;;;;;;;;Pi-Jen Liu	Hwey-Lian Hsieh;;Zoological Studies
702;Sato-Okoshi	W.	Sugawara	Y.	Nomura	T. (1990) Reproduction of the boring polyehaete Polydora variegata inhabiting scallops in Abashiri Bay	North Japan. <i>Marine Biology</i>	104:61-66.;Journal Article;1990;Reproduction of the boring polyehaete Polydora variegata inhabiting scallops in Abashiri Bay	North Japan;104;;61-66;;;;;;;;W. Sato-Okoshi	Y. Sugawara	T. Nomura;;Marine Biology
703;Murina	G.	Solonchenko	A.I. (1991) Commensals of Mytilus galloprovincialis in the Black Sea: Urastoma cyprinae (Turbellaria) and Polydora ciliata (Polychaeta). <i>Hydrobiologia</i>	227:385-387.;Journal Article;1991;Commensals of Mytilus galloprovincialis in the Black Sea: Urastoma cyprinae (Turbellaria) and Polydora ciliata (Polychaeta);227;;385-387;;;;;;;;G.-V. Murina	A. I. Solonchenko;;Hydrobiologia
704;Williams	J.D. (2001) Reproduction and larval development of Polydora robi (Polychaeta: Spionidae)	an obligate commensal of hermit crabs from the Philippines. <i>Invertebrate Biology</i>	120:237-247.;Journal Article;2001;Reproduction and larval development of Polydora robi (Polychaeta: Spionidae)	an obligate commensal of hermit crabs from the Philippines;120;3;237-247;;;;;;;;Jason D. Williams;;Invertebrate Biology
705;Zottoli	R.	Carriker	M. (1974) Burrow Morphology	Tube Formation	and Microarchitecture of Shell Dissolution by the Spionid Polychaete Polydora websteri. <i>Marine Biology</i>	27:307-316.;Journal Article;1974;Burrow Morphology	Tube Formation	and Microarchitecture of Shell Dissolution by the Spionid Polychaete Polydora websteri;27;;307-316;;;;;;;;R.A. Zottoli	M.R. Carriker;;Marine Biology
707;Johnson	K.B.	Brink	L.A. (1998) Predation on Bivalve Veligers by Polychaete Larvae. <i>Biology Bulletin</i>	194:297-303.;Journal Article;1998;Predation on Bivalve Veligers by Polychaete Larvae;194;;297-303;;;;;;;;Kevin B. Johnson	Laura A. Brink;;Biology Bulletin
708;Van Dover	C.L.	Trask	J.	Gross	J.	Knowlton	A. (1999) Reproductive biology of free-living and commensal polynoid polychaetes at the Lucky Strike hydrothermal vent field (Mid-Atlantic Ridge). <i>Marine Ecology Progress Series</i>	181:201-214.;Journal Article;1999;Reproductive biology of free-living and commensal polynoid polychaetes at the Lucky Strike hydrothermal vent field (Mid-Atlantic Ridge);181;;201-214;;;;;;;;Cindy Lee Van Dover	Jennifer Trask	Jennifer Gross	Ann Knowlton;;Marine Ecology Progress Series
709;Thorson	G. (1949) Reproductive and larval ecology of marine bottom invertebrates. <i>Biological Reviews</i>	25:1-45.;Journal Article;1949;Reproductive and larval ecology of marine bottom invertebrates;25;1;1-45;;;;;;;;Gunnar Thorson;;Biological Reviews
710;Dixon	D.R.	Wilson	J.	Pascoe	P.	Parry	J. (1999) Anaphase aberrations in the embryos of the marine tubeworm Pomatoceros lamarckii (Polychaeta: Serpulidae): a new in vivo test assay for detecting aneugens and clastogens in the marine environment. <i>Mutagenesis</i>	14:375-383.;Journal Article;1999;Anaphase aberrations in the embryos of the marine tubeworm Pomatoceros lamarckii (Polychaeta: Serpulidae): a new in vivo test assay for detecting aneugens and clastogens in the marine environment;14;4;375-383;;;;;;;;David R. Dixon	J.T. Wilson	P.L. Pascoe	J.M. Parry;;Mutagenesis
711;Gambi	M.	Cigliano	M. (2006) Observations on reproductive features of three species of Eunicidae (Polychaeta) associated with Posidonia oceanica seagrass meadows in the Mediterranean Sea. <i>Scientia Marina</i>	70S3:301-308.;Journal Article;2006;Observations on reproductive features of three species of Eunicidae (Polychaeta) associated with Posidonia oceanica seagrass meadows in the Mediterranean Sea;70S3;;301-308;;;;;;;;M.C. Gambi	M. Cigliano;;Scientia Marina
712;Wilson	J.T.	Dixon	D.R.	Dixon	L.R. (2002) Numerical chromosomal aberrations in the early life-history stages of a marine tubeworm	Pomatoceros lamarckii (Polychaeta: Serpulidae). <i>Aquatic Toxicology</i>	59:163–175.;Journal Article;2002;Numerical chromosomal aberrations in the early life-history stages of a marine tubeworm	Pomatoceros lamarckii (Polychaeta: Serpulidae);59;;163–175;;;;;;;;James T. Wilson	David R. Dixon	Linda R.J. Dixon;;Aquatic Toxicology
713;McDougall	C.	Chen	W.	Shimeld	S.M.	Ferrier	D.E. (2006) The development of the larval nervous system	musculature and ciliary bands of Pomatoceros lamarckii (Annelida): heterochrony in polychaetes. <i>Frontiers in Zoology</i>	3:1-14.;Journal Article;2006;The development of the larval nervous system	musculature and ciliary bands of Pomatoceros lamarckii (Annelida): heterochrony in polychaetes;3;16;1-14;;;;;;;;Carmel McDougall	Wei-Chung Chen	Sebastian M Shimeld	David EK Ferrier;;Frontiers in Zoology
714;Pagliosa	P.R. (2006) Another diet of worms: the applicability of polychaete feeding guilds as a useful conceptual framework and biological variable. <i>Marine Ecology</i>	26:246-254.;Journal Article;2006;Another diet of worms: the applicability of polychaete feeding guilds as a useful conceptual framework and biological variable;26;;246-254;;;;;;;;Paulo Roberto Pagliosa;;Marine Ecology
715;Reish	D.J. (1961) A Study of Benthic Fauna in a Recently Constructed Boat Harbor in Southern California. <i>Ecology</i>	42:84-91.;Journal Article;1961;A Study of Benthic Fauna in a Recently Constructed Boat Harbor in Southern California;42;1;84-91;;;;;;;;Donald J. Reish;;Ecology
716;Maciolek	N.J. (1985) A revision of the genus Prionospio Malmgren	with special emphasis on species from the Atlantic Ocean	and new records of species belonging to the genera Apoprionospio Foster and Paraprionospio Caullery (Polychaeta	Annelida	Spionidae). <i>Zoological Journal of the Linnean Society</i>	84:325-383.;Journal Article;1985;A revision of the genus Prionospio Malmgren	with special emphasis on species from the Atlantic Ocean	and new records of species belonging to the genera Apoprionospio Foster and Paraprionospio Caullery (Polychaeta	Annelida	Spionidae);84;;325-383;;;;;;;;Nancy J. Maciolek;;Zoological Journal of the Linnean Society
717;Cañete	J.I.	Hilbig	B.	Santana	M. (2004) Presence of Prionospio (Prionospio) orensanzi Blake	1983 (Polychaeta: Spionidae) off Punta Arenas	Chile	with notes on their abundance and spatial distribution in shallow	subtidal sandy bottoms. <i>Invest. Mar.	Valparaíso</i>	32:121-128.;Journal Article;2004;Presence of Prionospio (Prionospio) orensanzi Blake	1983 (Polychaeta: Spionidae) off Punta Arenas	Chile	with notes on their abundance and spatial distribution in shallow	subtidal sandy bottoms;32;2;121-128;;;;;;;;Juan I. Cañete	Brigitte Hilbig	Mario Santana;;Invest. Mar.	Valparaíso
719;Rosenberg	R.	Nilsson	H.C.	Diaz	R.J. (1991) Response of Benthic Fauna and Changing Sediment Redox Profiles over a Hypoxic Gradient. <i>Estuarine	Coastal and Shelf Science</i>	53:343–350.;Journal Article;1991;Response of Benthic Fauna and Changing Sediment Redox Profiles over a Hypoxic Gradient;53;;343–350;;;;;;;;R. Rosenberg	H. C. Nilsson	R. J. Diaz;;Estuarine	Coastal and Shelf Science
722;Weslawski	J.	Wiktor	J.	Koszteyn	J.	Zajaczkowski	M.	Wieczorek	P.	Kotwicki	L. (1997) The coastal edge of the Northeast Water polynya in spring 1993. <i>Journal of Marine Systems</i>	10:429-444.;Journal Article;1997;The coastal edge of the Northeast Water polynya in spring 1993;10;;429-444;;;;;;;;J.M. Weslawski	J. Wiktor	J. Koszteyn	M. Zajaczkowski	P. Wieczorek	L. Kotwicki;;Journal of Marine Systems
723;Giangrande	A.	Licciano	M.	Musco	L. (2005) Polychaetes as environmental indicators revisited. <i>Marine Pollution Bulletin</i>	50:1153-1162.;Journal Article;2005;Polychaetes as environmental indicators revisited;50;;1153-1162;;;;;;;;Adriana Giangrande	Margherita Licciano	Luigi Musco;;Marine Pollution Bulletin
724;Aguado	M.T.	Nygren	A.	Siddall	M.E. (2007) Phylogeny of Syllidae (Polychaeta) based on combined molecular analysis of nuclear and mitochondrial genes. <i>Cladistics</i>	23:552-564.;Journal Article;2007;Phylogeny of Syllidae (Polychaeta) based on combined molecular analysis of nuclear and mitochondrial genes;23;;552-564;;;;;;;;M. Teresa Aguado	Arne Nygren	Mark E. Siddall;;Cladistics
725;Martínez	J.	Adarraga	I. (2008) First record of invasive caprellid Caprella scaura Templeton	1836 sensu lato (Crustacea: Amphipoda: Caprellidae) from the Iberian Peninsula. <i>Aquatic Invasions</i>	3:165-171.;Journal Article;2008;First record of invasive caprellid Caprella scaura Templeton	1836 sensu lato (Crustacea: Amphipoda: Caprellidae) from the Iberian Peninsula;3;2;165-171;;;;;;;;Julián Martínez	Idoia Adarraga;;Aquatic Invasions
726;Struck	T.H.	Westheide	W.	Purschke	G. (2002) Progenesis in Eunicida ("Polychaeta	Annelida)— separate evolutionary events? Evidence from molecular data. <i>Molecular Phylogenetics and Evolution</i>, 25:190-199.;Journal Article;2002;Progenesis in Eunicida (Polychaeta	Annelida)— separate evolutionary events? Evidence from molecular data;25;;190-199;;;;;;;;Torsten H. Struck, Wilfried Westheide, Günter Purschke;;Molecular Phylogenetics and Evolution 727;Makra, A., Nicolaidou, A. (2000) Benthic communities of the inner Argolikos Bay. <i>Belg. J. Zool.</i>, 130:61-67.;Journal Article;2000;Benthic communities of the inner Argolikos Bay;130;supplement;61-67;;;;;;;;A…	:139-143.;Journal Article;1993;Utilisation d'un modèle plurispécifique pour l'étude de la dissémination larvaire: le méroplancton annélidien;;;139-143;;;;;;;;Guillermo Marcano	Claude Cazaux;;Actes du IIIe Colloque international "Océanographie du Golfe de Gascogne"
834;Woodin	S.A. (1984) Effects of browsing predators: Activity changes in infauna following tissue loss. <i>Biological Bulletin</i>	166:558-573.;Journal Article;1984;Effects of browsing predators: Activity changes in infauna following tissue loss;166;;558-573;;;;;;;;Sarah Ann Woodin;;Biological Bulletin
835;Monticelli	F.S. (1910) Raphidrilus nemasoma Montic.	nuevo Ctenodrilidae del Golfo di Napoli. Revisione de Ctenodrilidi. <i>Archo Zool. Ital.</i>	4:401-436.;Journal Article;1910;Raphidrilus nemasoma Montic.	nuevo Ctenodrilidae del Golfo di Napoli. Revisione de Ctenodrilidi;4;;401-436;;;;;;;;F. S Monticelli;;Archo Zool. Ital.
836;Parapar	J.	Besteiro	C.	Urgorri	V. (1993) Aportaciones a la taxonomía y autoecología de los anélidos de la península iberica: poliquetos de la Ría de Ferrol. <i>Cahiers de Biologie Marine</i>	34:411-432.;Journal Article;1993;Aportaciones a la taxonomía y autoecología de los anélidos de la península iberica: poliquetos de la Ría de Ferrol;34;;411-432;;;;;;;;J. Parapar	C. Besteiro	V Urgorri;;Cahiers de Biologie Marine
837;Maciolek	N.J. (2000) New species and records of Aonidella	Laonice and Spiophanes (Polychaeta:Spionidae) from shelf and slope depth of the western north Atlantic. <i>Bulletin of Marine Science</i>	67:529-547.;Journal Article;2000;New species and records of Aonidella	Laonice and Spiophanes (Polychaeta:Spionidae) from shelf and slope depth of the western north Atlantic;67;1;529-547;;;;;;;;Nancy J. Maciolek;;Bulletin of Marine Science
838;Dorsett	D.A. (1961) The reproduction and maintenance of Polydora ciliata (Johnst.) at Whitestable. <i>Journal of the Marine Biology Association of the United Kingdom</i>	41:383-396.;Journal Article;1961;The reproduction and maintenance of Polydora ciliata (Johnst.) at Whitestable;41;;383-396;;;;;;;;D. A. Dorsett;;Journal of the Marine Biology Association of the United Kingdom
839;Capaccioni-Azzati	R. (1988) Prionospio multibranchiata (Polychaeta	Spionidae)	Notomastus aberans y N. formianus (Polychaeta	Capitellidae) en el litoral de la Península Ibérica. <i>Misc. Zool.</i>	12:47-56.;Journal Article;1988;Prionospio multibranchiata (Polychaeta	Spionidae)	Notomastus aberans y N. formianus (Polychaeta	Capitellidae) en el litoral de la Península Ibérica;12;;47-56;;;;;;;;Romana Capaccioni-Azzati;;Misc. Zool.
840;Lardicci	C. (1989) Censimento dei policheti dei mari italiani: Spionidae Grube	1850. <i>Atti della Società Toscana di Scienze Naturali Memorie	Serie B</i>	96:121-152.;Journal Article;1989;Censimento dei policheti dei mari italiani: Spionidae Grube	1850;96;;121-152;;;;;;;;C. Lardicci;;Atti della Società Toscana di Scienze Naturali Memorie	Serie B
841;Laubier	L. (1962) Quelques Annélides Polychètes de la lgune de Venise - Description de Prionospio caspersi n. sp.. <i>Vie et Milieu</i>	13:123-159.;Journal Article;1962;Quelques Annélides Polychètes de la lgune de Venise - Description de Prionospio caspersi n. sp.;13;;123-159;;;;;;;;L. Laubier;;Vie et Milieu
842;Estapé	S.	San Martín	G. (1991) Descripción de los estolones reproductores de algunas especies de la subfamilia Syllinae (Polychaeta	Syllidae). <i>Misc. Zool.</i>	15:43-62.;Journal Article;1991;Descripción de los estolones reproductores de algunas especies de la subfamilia Syllinae (Polychaeta	Syllidae);15;;43-62;;;;;;;;Sonia Estapé	Guillermo San Martín;;Misc. Zool.
843;Wesenberg-Lund	E. (1947) Syllidae (Polychaeta) from Greenland Waters. <i>Meddelelser om Grønland	Ufgivne af Kommissionen for Videnskabelige Undersøgelser i Grønland</i>	134:1-38.;Journal Article;1947;Syllidae (Polychaeta) from Greenland Waters;134;6;1-38;;;;;;;;Elise Wesenberg-Lund;;Meddelelser om Grønland	Ufgivne af Kommissionen for Videnskabelige Undersøgelser i Grønland
844;Dumitrescu	E.	Marcus	A. (1967) Un cas intéressant d'association écologique entre Grubea clavata (Claparède) (Polychaeta) et Heterolaophonte strömi paraminuta Noodt (Harpacticoida). <i>Travaux du Museum d'Histoire Naturelle 'Grigore Antipa'</i>	7:23-28.;Journal Article;1967;Un cas intéressant d'association écologique entre Grubea clavata (Claparède) (Polychaeta) et Heterolaophonte strömi paraminuta Noodt (Harpacticoida);7;;23-28;;;;;;;;Elena Dumitrescu	Amelie Marcus;;Travaux du Museum d'Histoire Naturelle 'Grigore Antipa'
845;Glémarec	M. (1968) Ninoe armoricana n. sp.	polychète Lumbrineridae de la "Grande Vasière" (Golfe de Gascogne). <i>Vie et Milieu</i>	19:315-322.;Journal Article;1968;Ninoe armoricana n. sp.	polychète Lumbrineridae de la "Grande Vasière" (Golfe de Gascogne);19;;315-322;;;;;;;;M. Glémarec;;Vie et Milieu
1162;Österling	M.	Pihl	L. (2001) Effects of filamentous green algal mats on benthic macrofaunal functional feeding groups. <i>Journal of Experimental Marine Biology and Ecology</i>	263:159–183.;Journal Article;2001;Effects of filamentous green algal mats on benthic macrofaunal functional feeding groups;263;;159–183;;;;;;;;Martin Österling	Leif Pihl;;Journal of Experimental Marine Biology and Ecology
847;Simboura	N.	Nicolaidou	A.	Thessalou-Legaki	M. (2000) Polychaete communities of Greece : An ecological overview. <i>Marine Ecology</i>	21:129-144.;Journal Article;2000;Polychaete communities of Greece : An ecological overview;21;2;129-144;;;;;;;;Nomiki Simboura	A. Nicolaidou	Maria Thessalou-Legaki;;Marine Ecology
848;Tzetlin	A.B. (1991) Evolution of the feeding apparatus in the polychaetes of the order Capitellida. <i>Zoologicheskii Zhurnal</i>	70:10-22.;Journal Article;1991;Evolution of the feeding apparatus in the polychaetes of the order Capitellida;70;;10-22;;;;;;;;Alexander B. Tzetlin;;Zoologicheskii Zhurnal
849;Purschke	G.	Tzetlin	A.B. (1996) Dorsolateral ciliary folds in the polychaete foregut: structure	prevalence and phylogenetic significance. <i>Acta Zoologica</i>	77:33-49.;Journal Article;1996;Dorsolateral ciliary folds in the polychaete foregut: structure	prevalence and phylogenetic significance;77;;33-49;;;;;;;;Gordon L. J. Paterson	Günter Purschke	Alexander B. Tzetlin	Adrian Glover;;Acta Zoologica
850;Paterson	G.L.J.	Glover	A.	Barrio Froján	C.R.	Whitaker	A.	Budaeva	N.	Chimonides	J.	Doner	S. (2009) A census of abyssal polychaetes. <i>Deep Sea Research Part II</i>	56:1739-1746.;Journal Article;2009;A census of abyssal polychaetes;56;19-20;1739-1746;;;;;;;;Gordon L. J. Paterson	Adrian Glover	Christopher R.S. Barrio Froján	Amoret Whitaker	Nataliya Budaeva	Jim Chimonides	Stacy Doner;;Deep Sea Research Part II
852;Salazar-Vallejo	S.I.	Gillet	P.	Carrera-Parra	L.F. (2007) Revision of Chauvinelia	redescriptions of Flabelliseta incrusta	and Helmetophorus rankini	and their recognition as acrocirrids (Polychaeta: Acrocirridae). <i>Journal of the Marine Biology Association of the United Kingdom</i>	87:465-474.;Journal Article;2007;Revision of Chauvinelia	redescriptions of Flabelliseta incrusta	and Helmetophorus rankini	and their recognition as acrocirrids (Polychaeta: Acrocirridae);87;2;465-474;;;;;;;;Sergio I. Salazar-Vallejo	P. Gillet	Luis F. Carrera-Parra;;Journal of the Marine Biology Association of the United Kingdom
853;Böggemann	M. (2009) Polychaetes (Annelida) of the abyssal SE Atlantic. <i>Organisms Diversity & Evolution</i>	9:251-428.;Journal Article;2009;Polychaetes (Annelida) of the abyssal SE Atlantic;9;;251-428;;;;;;;;Markus Böggemann;;Organisms Diversity & Evolution
854;Salazar-Vallejo	S.I.	Orensanz	J.M. (2006) Pleijelius longae n. gen.	n. sp.	a remarkable deep water polychaete from the Northwestern Atlantic (Polychaeta: Hesionidae). <i>Scientia Marina</i>	70:157-166.;Journal Article;2006;Pleijelius longae n. gen.	n. sp.	a remarkable deep water polychaete from the Northwestern Atlantic (Polychaeta: Hesionidae);70;S3;157-166;;;;;;;;Sergio I. Salazar-Vallejo	Jose Maria Orensanz;;Scientia Marina
855;Blake	J.A.	Hilbig	B. (1990) Polychaeta from the Vicinity of Deep-sea Hydrothermal Vents in the Eastern Pacific. ll. New Species and Records from the Juan de Fuca and Explorer Ridge Systems. <i>Pacific Science</i>	44:219-253.;Journal Article;1990;Polychaeta from the Vicinity of Deep-sea Hydrothermal Vents in the Eastern Pacific. ll. New Species and Records from the Juan de Fuca and Explorer Ridge Systems;44;3;219-253;;;;;;;;James A. Blake	Brigitte Hilbig;;Pacific Science
856;Lechapt	J.	Kirtley	D.W. (1994) Bathyal and abyssal Sabellariidae (Annelida Polychaeta) from near New Caledonia (Pacific Ocean). <i>Mémoires du Muséum national d'histoire naturelle</i>	162:628-?.;Journal Article;1994;Bathyal and abyssal Sabellariidae (Annelida Polychaeta) from near New Caledonia (Pacific Ocean);162;;628-?;;;;;;;;J Lechapt	D. W. Kirtley;;Mémoires du Muséum national d'histoire naturelle
857;Böggemann	M.	Purschke	G. (2005) Abyssal benthic Syllidae (Annelida: Polychaeta) from the Angola Basin. <i>Organisms Diversity & Evolution</i>	5:221-226.;Journal Article;2005;Abyssal benthic Syllidae (Annelida: Polychaeta) from the Angola Basin;5;;221-226;;;;;;;;Markus Böggemann	Günter Purschke;;Organisms Diversity & Evolution
858;Mackie	A.S.Y.	Pleijel	F.	Rouse	G.W. (2005) Revision of Aberranta Hartman	1965 (Aberrantidae: Annelida)	with descriptions of new species from the Mediterranean and Hong Kong. <i>Marine Ecology</i>	26:197-208.;Journal Article;2005;Revision of Aberranta Hartman	1965 (Aberrantidae: Annelida)	with descriptions of new species from the Mediterranean and Hong Kong;26;3-4;197-208;;;;;;;;A. S. Y. Mackie	Fredrik Pleijel	Greg W. Rouse;;Marine Ecology
859;Schüller	M. (2010) Evidence for a role of bathymetry and emergence in speciation in the genus Glycera (Glyceridae	Polychaeta) from the deep Eastern Weddell Sea. <i>Polar Biology</i>	:.;Journal Article;2010;Evidence for a role of bathymetry and emergence in speciation in the genus Glycera (Glyceridae	Polychaeta) from the deep Eastern Weddell Sea;;;;;;;;;;;Myriam Schüller;;Polar Biology
860;Barroso	R.	Klautau	M.	Solé-Cava	A.	Paiva	P. (2009) Eurythoe complanata (Polychaeta: Amphinomidae)	the “cosmopolitan” fireworm	consists of at least three cryptic species. <i>Marine Biology</i>	157:69-80.;Journal Article;2009;Eurythoe complanata (Polychaeta: Amphinomidae)	the “cosmopolitan” fireworm	consists of at least three cryptic species;157;1;69-80;;;;;;;;R. Barroso	M. Klautau	A.M. Solé-Cava	P.C. Paiva;;Marine Biology
861;Link	H.	Nishi	E.	Tanaka	K.	Bastida-Zavala	J.R.	Kupriyanova	E.K. (2009) Hydroides dianthus (Polychaeta: Serpulidae)	an alien species introduced into Tokyo Bay	Japan. <i>Marine Biodiversity Records</i>	2:1-5.;Journal Article;2009;Hydroides dianthus (Polychaeta: Serpulidae)	an alien species introduced into Tokyo Bay	Japan;2;;1-5;;;;;;;;Heike Link	Eijiroh Nishi	Katsuhiko Tanaka	J Rolando Bastida-Zavala	Elena K. Kupriyanova;;Marine Biodiversity Records
862;Núñez	J. (1995) Aportaciones sobre cinco especies de Nereidos (Polychaeta	Nereidae) y clave para la identificación de las especies presentes en Canarias.. <i>Vieraea</i>	24:71-85.;Journal Article;1995;Aportaciones sobre cinco especies de Nereidos (Polychaeta	Nereidae) y clave para la identificación de las especies presentes en Canarias.;24;;71-85;;;;;;;;J. Núñez;;Vieraea
864;Rainer	S.F. (1991) Distribution	growth and production of Nephtys hombergii and N. assimilis (Polychaeta: Nephtyidae) in benthic communities of the North Sea. <i>Bulletin of Marine Science</i>	48:330-345.;Journal Article;1991;Distribution	growth and production of Nephtys hombergii and N. assimilis (Polychaeta: Nephtyidae) in benthic communities of the North Sea;48;2;330-345;;;;;;;;S. F. Rainer;;Bulletin of Marine Science
865;Bianchi	C.N.	Morri	C. (2001) The battle is not to the strong: Serpulid reefs in the Lagoon of Orbtello (Tuscany	Italy). <i>Estuarine	Coastal and Shelf Science</i>	53:215-220.;Journal Article;2001;The battle is not to the strong: Serpulid reefs in the Lagoon of Orbtello (Tuscany	Italy);53;;215-220;;;;;;;;H. Zibrowius	C. N. Bianchi	C. Morri	C.H. Thorp;;Estuarine	Coastal and Shelf Science
866;Zibrowius	H.	Thorp	C. (1989) A review of the allien serpulid and spirobid Polychaetes in the British Isles. <i>Cahiers de Biologie Marine</i>	30:271-285.;Journal Article;1989;A review of the allien serpulid and spirobid Polychaetes in the British Isles;30;;271-285;;;;;;;;H. Zibrowius	Jorge Núñez	Rodrigo Riera	C.H. Thorp	Rodrigo brito;;Cahiers de Biologie Marine
867;Núñez	J.	Riera	R.	Brito	M.D.C. (2000) New records of Nereidids (Polyhaeta: Nereididae) from Cape Verde Islands and Canary Islands. <i>Avicennia</i>	12/13:115-126.;Journal Article;2000;New records of Nereidids (Polyhaeta: Nereididae) from Cape Verde Islands and Canary Islands;12/13;;115-126;;;;;;;;Jorge Núñez	Rodrigo Riera	Marìa Del Carmen Brito;;Avicennia
868;Day	J.H. (1957) The Polychaete Fauna of South Africa. Part 4. New species and records from Natal and Moçambique. <i>Annals of the Natal Museum</i>	14:59-129.;Journal Article;1957;The Polychaete Fauna of South Africa. Part 4. New species and records from Natal and Moçambique;14;1;59-129;;;;;;;;J H Day;;Annals of the Natal Museum
870;Read	G.B.	Gordon	D.P. (1991) Adventive occurrence of the fouling serpulid Ficopomatus enigmaticus (Polychaeta) in New Zealand. <i>New Zealand Journal of Marine and Freshwater Research</i>	25:269-273.;Journal Article;1991;Adventive occurrence of the fouling serpulid Ficopomatus enigmaticus (Polychaeta) in New Zealand;25;;269-273;;;;;;;;G. B. Read	D. P. Gordon;;New Zealand Journal of Marine and Freshwater Research
871;Fitzhugh	K. (1990) A revision of the genus Fabricia Blainville	1828 (Polychaeta: Sabellidae: Fabriciinae). <i>SARSIA</i>	75:1-16.;Journal Article;1990;A revision of the genus Fabricia Blainville	1828 (Polychaeta: Sabellidae: Fabriciinae);75;;1-16;;;;;;;;Kirk Fitzhugh;;SARSIA
872;Gibbs P. E. Bryan G.W. Ryan	K. (1981) Copper accumulation by the polychaete Melinna palmata: an antipredation mechanism?. <i>Journal of the Marine Biological Association of the United Kingdom</i>	61:707-722.;Journal Article;1981;Copper accumulation by the polychaete Melinna palmata: an antipredation mechanism?;61;;707-722;;;;;;;;K.P. Gibbs P. E. Bryan G.W. Ryan;;Journal of the Marine Biological Association of the United Kingdom
875;Núñez	J.	Bacallado	J.J.	Brito	M. (1981) Nereidae (Polychaeta: Errantia) de las costas del Archipielago Canario. <i>Boletín del Instituto Español de Oceanografía</i>	4:162-177 [i.;Journal Article;1981;Nereidae (Polychaeta: Errantia) de las costas del Archipielago Canario;4;;162-177 [i;;;;;;;;J. Núñez	J. J. Bacallado	M. Brito;;Boletín del Instituto Español de Oceanografía
876;Dorsett	D.A. (1961) The behaviour of Polydora ciliata (Johnst.). Tube-building and burrowing. <i>Journal of the Marine Biology Association of the United Kingdom</i>	41:577-590.;Journal Article;1961;The behaviour of Polydora ciliata (Johnst.). Tube-building and burrowing;41;;577-590;;;;;;;;D. A. Dorsett;;Journal of the Marine Biology Association of the United Kingdom
877;Salazar-Vallejo	S.I.	Jiménez-Cueto	M.S. (1996) Neréididos (Polychaeta) del Caribe Mexicano con una clave para las especies del Gran Caribe. <i>Revista de Biología Tropical</i>	44/45:361-377.;Journal Article;1996;Neréididos (Polychaeta) del Caribe Mexicano con una clave para las especies del Gran Caribe;44/45;3/1;361-377;;;;;;;;Sergio I. Salazar-Vallejo	M. Soledad Jiménez-Cueto;;Revista de Biología Tropical
878;Hutchings	P.	Reid	A. (1991) The Nereididae (Polychaeta) from Australia - Leonnates	Platynereis and Solomononereis. <i>Records of the Australian Museum</i>	43:47-62.;Journal Article;1991;The Nereididae (Polychaeta) from Australia - Leonnates	Platynereis and Solomononereis;43;;47-62;;;;;;;;Pat Hutchings	Amanda Reid;;Records of the Australian Museum
879;Ergen	Z.	Çinar	M.E.	Ergen	G. (2000) On the Nereididae (Polychaeta: Annelida) fauna of the Bay of Izmir. <i>Zoology in the Middle East</i>	21:139-158.;Journal Article;2000;On the Nereididae (Polychaeta: Annelida) fauna of the Bay of Izmir;21;;139-158;;;;;;;;Zeki Ergen	C. N. Bianchi	C. Morri	Melih Ertan Çinar	Gürsel Ergen;;Zoology in the Middle East
880;Irlinger	J.P.	Gentil	F.	Quintino	V. (1991) Reproductive Biology of the Polychaete Pectinaria koreni (Malmgren) in the Bay of Seine (English Channel). <i>Ophelia</i>	5:343-350.;Journal Article;1991;Reproductive Biology of the Polychaete Pectinaria koreni (Malmgren) in the Bay of Seine (English Channel);5;;343-350;;;;;;;;C. N. Bianchi	Jean Pierre Irlinger	C. Morri	F. Gentil	Victor Quintino;;Ophelia
881;Blanchet	H.	De Montaudouin	X.	Lucas	A.	Chardy	P. (2004) Heterogeneity of macrozoobenthic assemblages within a Zostera noltii seagrass bed: diversity	abundance	biomass and structuring factors. <i>Estuarine	Coastal and Shelf Science</i>	61:111-123.;Journal Article;2004;Heterogeneity of macrozoobenthic assemblages within a Zostera noltii seagrass bed: diversity	abundance	biomass and structuring factors;61;;111-123;;;;;;;;Hugues Blanchet	Xavier De Montaudouin	Aurelien Lucas	Pierre Chardy;;Estuarine	Coastal and Shelf Science
882;Bianchi	C.N.	Morri	C. (1996) Ficcopomatus Reefs in the Po River Delta: Their constructional dynamics	biology and influences on the brackish water biota. <i>Marine Ecology</i>	17:51-66.;Journal Article;1996;Ficcopomatus Reefs in the Po River Delta: Their constructional dynamics	biology and influences on the brackish water biota;17;;51-66;;;;;;;;C. N. Bianchi	C. Morri;;Marine Ecology
883;Amoureux	L. (1976) Une intéressante collection de Néréidiens (Annélides Polychètes) des cotes marocaines du détroit de Gibraltar. Nereis moroccensis	espèce nouvelle pour la Sience. <i></i>	3:337-349.;Journal Article;1976;Une intéressante collection de Néréidiens (Annélides Polychètes) des cotes marocaines du détroit de Gibraltar. Nereis moroccensis	espèce nouvelle pour la Sience;3;370	mars-;337-349;;;;;;;;L. Amoureux;;
884;Vovelle	J. (1973) Evolution de la taille des grains du tube Arenace en fonction de la croissanca chez Pectinaria (Lagis) koreni Malmgren (Polychete sedentaire). <i>Ophelia</i>	10:169-184.;Journal Article;1973;Evolution de la taille des grains du tube Arenace en fonction de la croissanca chez Pectinaria (Lagis) koreni Malmgren (Polychete sedentaire);10;;169-184;;;;;;;;Jean Vovelle	Manu Soto;;Ophelia
889;Jacobs	R.	Pierson	E. (1979) Zostera marina spathes as a habitat for Platynereis dumerilii (Audouin and Milne-Edwards	1834). <i>Aquatic Botany</i>	6:403-406.;Journal Article;1979;Zostera marina spathes as a habitat for Platynereis dumerilii (Audouin and Milne-Edwards	1834);6;;403-406;;;;;;;;R.P.W.M. Jacobs	E.S. Pierson;;Aquatic Botany
890;Giangrande	A.	Fraschetti	S.	Terlizzi	A. (2002) Local recruitment differences in Platynereis dumerilii (Polychaeta	Nereididae) and their consequences for population structure. <i>Italian Journal of Zoology</i>	69:133-139.;Journal Article;2002;Local recruitment differences in Platynereis dumerilii (Polychaeta	Nereididae) and their consequences for population structure;69;;133-139;;;;;;;;Adriana Giangrande	Simonetta Fraschetti	Antonio Terlizzi;;Italian Journal of Zoology
891;Bedford	A.	Moore	P. (1985) Macrofaunal involvement in the sublittoral decay of kelp debris: the polychaete Platynereis dumerilii (Audouin and Milne-Edwards) (Annelida: Polychaeta). <i>Estuarine	Coastal and Shelf Science</i>	20:117-134.;Journal Article;1985;Macrofaunal involvement in the sublittoral decay of kelp debris: the polychaete Platynereis dumerilii (Audouin and Milne-Edwards) (Annelida: Polychaeta);20;2;117-134;;;;;;;;A.P. Bedford	P.G. Moore;;Estuarine	Coastal and Shelf Science
892;Guerra-García	J.	García-Gómez	J. (2009) Recolonization of macrofauna in unpolluted sands placed in a polluted yachting harbour: A field approach using experimental trays. <i>Estuarine	Coastal and Shelf Science</i>	81:49-58.;Journal Article;2009;Recolonization of macrofauna in unpolluted sands placed in a polluted yachting harbour: A field approach using experimental trays;81;;49-58;;;;;;;;J.M. Guerra-García	J.C. García-Gómez;;Estuarine	Coastal and Shelf Science
893;Conzelmann	M.	Offenburger	S.L.	Asadulina	A.	Keller	T.	Münch	T.A.	Jékely	G. (2011) Neuropeptides regulate swimming depth of Platynereis larvae. <i>Proceedings of the National Academy of Sciences</i>	108:1-10.;Journal Article;2011;Neuropeptides regulate swimming depth of Platynereis larvae;108;46;1-10;;;;;;;;M. Conzelmann	S. L. Offenburger	A. Asadulina	T. Keller	T. A. Münch	G. Jékely;;Proceedings of the National Academy of Sciences
894;Fischer	A.H.L.	Henrich	T.	Arendt	D. (2010) The normal development of Platynereis dumerilii (Nereididae	Annelida). <i>Frontiers in Zoology</i>	7:31.;Journal Article;2010;The normal development of Platynereis dumerilii (Nereididae	Annelida);7;;31;;;;;;;;Antje H. L. Fischer	Thorsten Henrich	Detlev Arendt;;Frontiers in Zoology
895;Kojis	B.L.	Quinn	N.J. (1981) Aspects of Sexual Reproduction and Larval Development in the Shallow Water Hermatypic Coral	Goniastrea Australensis (Edwards and Haime	1857). <i>Bulletin of Marine Science</i>	31:558-573.;Journal Article;1981;Aspects of Sexual Reproduction and Larval Development in the Shallow Water Hermatypic Coral	Goniastrea Australensis (Edwards and Haime	1857);31;3;558-573;;;;;;;;Barbara L. Kojis	Norman J. Quinn;;Bulletin of Marine Science
905;Fauchald	K. (1977) Family revision and cladistic analysis of the Nereididea (Polychaeta: Phyllodocida). <i>Invertebrate Taxonomy</i>	7:1551-1573.;Journal Article;1977;Family revision and cladistic analysis of the Nereididea (Polychaeta: Phyllodocida);7;;1551-1573;;;;;;;;Kristian Fauchald;;Invertebrate Taxonomy
898;Reish	D.J. (1957) The life history of the polychaetous annelid Neanthes caudata (delle Chiaje)	including a summary of development in the family Nereidae. <i>Pacific Science</i>	11:216-228.;Journal Article;1957;The life history of the polychaetous annelid Neanthes caudata (delle Chiaje)	including a summary of development in the family Nereidae;11;;216-228;;;;;;;;Donald J. Reish;;Pacific Science
903;Pérès	J.	Rancurel	P. (1948) Observations sur la ponte de Perinereis cultrifera Grube dans le Golfe de Marseille. <i>Bulletin de la Société zoologique de France</i>	73:97-100.;Journal Article;1948;Observations sur la ponte de Perinereis cultrifera Grube dans le Golfe de Marseille;73;;97-100;;;;;;;;J.-M. Pérès	P. Rancurel;;Bulletin de la Société zoologique de France
904;Ipucha	M.C.	Santos	C.G.	Lana	P.D.C.	Sbalqueiro	I.J. (2007) CYTOGENETIC CHARACTERIZATION OF SEVEN SOUTH AMERICAN SPECIES OF NEREIDIDAE (ANNELIDA: POLYCHAETA): IMPLICATIONS FOR THE KARYOTYPIC EVOLUTION. <i>Journal of Basic & Applied Genetics</i>	18:27-38.;Journal Article;2007;CYTOGENETIC CHARACTERIZATION OF SEVEN SOUTH AMERICAN SPECIES OF NEREIDIDAE (ANNELIDA: POLYCHAETA): IMPLICATIONS FOR THE KARYOTYPIC EVOLUTION;18;1;27-38;;;;;;;;M. C. Ipucha	C. G. Santos	P. D. C. Lana	I. J. Sbalqueiro;;Journal of Basic & Applied Genetics
901;Hutchings	P.	Reid	A.	Wilson	R. (1991) Perinereis (Polychaeta	Nereididae) from Australia	with redescriptions of six additional species. <i>Records of the Australian Museum</i>	43:241-274.;Journal Article;1991;Perinereis (Polychaeta	Nereididae) from Australia	with redescriptions of six additional species;43;;241-274;;;;;;;;Pat Hutchings	Amanda Reid	Robin Wilson;;Records of the Australian Museum
902;Ben-Eliahu	M.N. (1975) Polychaete cryptofauna from rims of similar intertidal vermetid reefs on the Mediterranean coast of Israel and in the Gulf of Elat: Nereidae (Polychaeta	Errantia). <i>Israel Journal of Zoology</i>	24:177-191.;Journal Article;1975;Polychaete cryptofauna from rims of similar intertidal vermetid reefs on the Mediterranean coast of Israel and in the Gulf of Elat: Nereidae (Polychaeta	Errantia);24;;177-191;;;;;;;;M. N. Ben-Eliahu;;Israel Journal of Zoology
906;Mancinelli	G.	Sabetta	L.	Basset	A. (2007) Colonization of ephemeral detrital patches by vagile macroinvertebrates in a brackish lake: a body size-related process?. <i>Oecologia</i>	151:292–302.;Journal Article;2007;Colonization of ephemeral detrital patches by vagile macroinvertebrates in a brackish lake: a body size-related process?;151;;292–302;;;;;;;;Giorgio Mancinelli	Letizia Sabetta	Alberto Basset;;Oecologia
907;Dales	R.P.	Kennedy	G.Y. (1954) On the diverse colours of Nereis diversicolor. <i>Journal of the Marine Biology Association of the United Kingdom</i>	33:699-708.;Journal Article;1954;On the diverse colours of Nereis diversicolor;33;;699-708;;;;;;;;R. P. Dales	G. Y. Kennedy;;Journal of the Marine Biology Association of the United Kingdom
908;Lardicci	C.	Abbiati	M.	Crema	R.	Morri	C.	Bianchi	C.N.	Castelli	A. (1993) The Distribution of Polychaetes Along Environmental Gradients: An Example from the Orbetello Lagoon	Italy. <i>Marine Ecology</i>	14:35-52.;Journal Article;1993;The Distribution of Polychaetes Along Environmental Gradients: An Example from the Orbetello Lagoon	Italy;14;1;35-52;;;;;;;;C. Lardicci	Marco Abbiati	R. Crema	Carla Morri	Carlo Nike Bianchi	A. Castelli;;Marine Ecology
909;Mendez	N.	Flos	J.	Romero	J. (1998) LITTORAL SOFT-BOTTOM POLYCHAETE COMMUNITIES IN A POLLUTION GRADIENT IN FRONT OF BARCELONA (WESTERN MEDITERRANEAN	SPAIN). <i>Bulletin of Marine Science</i>	63:167–178.;Journal Article;1998;LITTORAL SOFT-BOTTOM POLYCHAETE COMMUNITIES IN A POLLUTION GRADIENT IN FRONT OF BARCELONA (WESTERN MEDITERRANEAN	SPAIN);63;1;167–178;;;;;;;;Nuria Mendez	Jordi Flos	Javier Romero;;Bulletin of Marine Science
910;Box	A.	Martin	D.	Deudero	S. (2010) Changes in seagrass polychaete assemblages after invasion by Caulerpa racemosa var. cylindracea (Chlorophyta: Caulerpales): community structure	trophic guilds and taxonomic distinctness. <i>Scientia Marina</i>	74:317-329.;Journal Article;2010;Changes in seagrass polychaete assemblages after invasion by Caulerpa racemosa var. cylindracea (Chlorophyta: Caulerpales): community structure	trophic guilds and taxonomic distinctness;74;2;317-329;;;;;;;;Antonio Box	Daniel Martin	Salud Deudero;;Scientia Marina
911;Munari	C.	Mistri	M. (2008) Biodiversity of soft-sediment benthic communities from Italian transitional waters. <i>Journal of Biogeography</i>	35:1622–1637.;Journal Article;2008;Biodiversity of soft-sediment benthic communities from Italian transitional waters;35;9;1622–1637;;;;;;;;Cristina Munari	Michele Mistri;;Journal of Biogeography
913;Preda	C.	Memedemin	D.	Skolka	M.	Cogalniceanu	D. (2012) Early detection of potentially invasive invertebrate species in Mytilus galloprovincialis Lamarck	1819 dominated communities in harbours. <i>Helgoland Marine Research</i>	66:545-556.;Journal Article;2012;Early detection of potentially invasive invertebrate species in Mytilus galloprovincialis Lamarck	1819 dominated communities in harbours;66;;545-556;;;;;;;;C. Preda	D Memedemin	M Skolka	D Cogalniceanu;;Helgoland Marine Research
914;Pesch	C.E.	Hansen	D.J.	Boothman	W.S.	Berry	W.J.	Mahony	J.D. (1995) The role of acid-volatile sulfide and interstitial water metal concentrations in determining bioavailability of cadmium and nickel from contaminated sediments to the marine polychaete Neanthes arenaceodentata. <i>Environmental Toxicology and Chemistry</i>	14:129-141.;Journal Article;1995;The role of acid-volatile sulfide and interstitial water metal concentrations in determining bioavailability of cadmium and nickel from contaminated sediments to the marine polychaete Neanthes arenaceodentata;14;1;129-141;;;;;;;;C E Pesch	D J Hansen	W S Boothman	W J Berry	J D Mahony;;Environmental Toxicology and Chemistry
915;Dillon	T.M.	Moore	D.W.	Gibson	A.B. (1993) Development of a chronic sublethal bioassay for evaluating contaminated sediment with the marine polychaete worm Nereis (Neanthes) arenaceodentata. <i>Environmental Toxicology and Chemistry</i>	12:589–605.;Journal Article;1993;Development of a chronic sublethal bioassay for evaluating contaminated sediment with the marine polychaete worm Nereis (Neanthes) arenaceodentata;12;3;589–605;;;;;;;;T M Dillon	D W Moore	A B Gibson;;Environmental Toxicology and Chemistry
916;Bruschettia	M.	Bazterrica	C.	Fanjula	E.	Luppib	T.	Iribarnea	O. (2011) Effect of biodeposition of an invasive polychaete on organic matter content and productivity of the sediment in a coastal lagoon. <i>Journal of Sea Research</i>	66:20-28.;Journal Article;2011;Effect of biodeposition of an invasive polychaete on organic matter content and productivity of the sediment in a coastal lagoon;66;1;20-28;;;;;;;;M Bruschettia	C Bazterrica	E Fanjula	T Luppib	O Iribarnea;;Journal of Sea Research
917;Pesch	G.G.	Pesch	C.E.	Malcolm	A.R. (1981) Neanthes arenaceodentata	a cytogenetic model for marine genetic toxicology. <i>Aquatic Toxicology</i>	1:301–311.;Journal Article;1981;Neanthes arenaceodentata	a cytogenetic model for marine genetic toxicology;1;5–6;301–311;;;;;;;;Gerald G. Pesch	Carol E. Pesch	A. Russell Malcolm;;Aquatic Toxicology
918;Blake	J.A. (2009) Redescription of Capitella capitata (Fabricius) from West Greenland and designation of a neotype (Polychaeta	Capitellidae). <i>Zoosymposia</i>	2:55-80.;Journal Article;2009;Redescription of Capitella capitata (Fabricius) from West Greenland and designation of a neotype (Polychaeta	Capitellidae);2;;55-80;;;;;;;;James A. Blake;;Zoosymposia
919;Giangrande	A. (1997) Polychaete reproductive patterns	life cycles and life histories: an overview. <i>Oceanography and Marine Biology: An Annual Review</i>	35:305-406.;Journal Article;1997;Polychaete reproductive patterns	life cycles and life histories: an overview;35;;305-406;;;;;;;;Adriana Giangrande;;Oceanography and Marine Biology: An Annual Review
921;Abd-Elnaby	F.A. (2009) New Records of Polychaetes from the South Part of Suez Canal	Egypt. <i>World Journal of Fish and Marine Sciences</i>	1:7-19.;Journal Article;2009;New Records of Polychaetes from the South Part of Suez Canal	Egypt;1;;7-19;;;;;;;;Faiza A Abd-Elnaby;;World Journal of Fish and Marine Sciences
922;Gherardi	M.	Giangrande	A.	Corriero	G. (2001) Epibiontic and endobiontic polychaetes of Geodia cydonium (Porifera	Demospongiae) from the Mediterranean Sea. <i>Hydrobiologia</i>	443:87-101.;Journal Article;2001;Epibiontic and endobiontic polychaetes of Geodia cydonium (Porifera	Demospongiae) from the Mediterranean Sea;443;;87-101;;;;;;;;Miriam Gherardi	Adriana Giangrande	Giuseppe Corriero;;Hydrobiologia
923;Nicolas	D.	Le Loc	D.	Désaunay	Y.	Hamon	D.	Blanchet	A.	Le Pape	O. (2007) Relationships between benthic macrofauna and habitat suitability for juvenile common sole (Solea solea	L.) in the Vilaine estuary (Bay of Biscay	France) nursery ground. <i>Estuarine	Coastal and Shelf Science</i>	73:639-650.;Journal Article;2007;Relationships between benthic macrofauna and habitat suitability for juvenile common sole (Solea solea	L.) in the Vilaine estuary (Bay of Biscay	France) nursery ground;73;;639-650;;;;;;;;D. Nicolas	D. Le Loc	Y. Désaunay	D. Hamon	A. Blanchet	O. Le Pape;;Estuarine	Coastal and Shelf Science
924;Çinar	M.E. (2005) Polychaetes from the coast of northern Cyprus (eastern Mediterranean Sea)	with two new records for the Mediterranean Sea. <i>Cahiers de Biologie Marine</i>	46:143-159.;Journal Article;2005;Polychaetes from the coast of northern Cyprus (eastern Mediterranean Sea)	with two new records for the Mediterranean Sea;46;;143-159;;;;;;;;Melih Ertan Çinar;;Cahiers de Biologie Marine
925;Rouse	G.W. (1992) Ultrastructure of sperm and spermathecae in Micromaldane spp. (Polychaeta: Capitellida: Maldanidae). <i>Marine Biology</i>	113:655-668.;Journal Article;1992;Ultrastructure of sperm and spermathecae in Micromaldane spp. (Polychaeta: Capitellida: Maldanidae);113;;655-668;;;;;;;;Greg W. Rouse;;Marine Biology
926;Leigh-Sharpe	H. (1939) Hersiliodes pelseneeri Canu	a parasite copepod of Leiochone. <i>Parasitology</i>	31:464-468.;Journal Article;1939;Hersiliodes pelseneeri Canu	a parasite copepod of Leiochone;31;;464-468;;;;;;;;Harold Leigh-Sharpe;;Parasitology
927;Nägler	K. (1908) XIV a. Polychaeta und Archiannelides (Polygordius	Protodrilus und Myzostoma) für 1907. <i>Archiv für Naturgeschichte</i>	74:1-22.;Journal Article;1908;XIV a. Polychaeta und Archiannelides (Polygordius	Protodrilus und Myzostoma) für 1907;74;;1-22;;;;;;;;Kurt Nägler;;Archiv für Naturgeschichte
928;Ryland	J. (1969) A nomenclatural index to \"A history of the british marine polyzoa\" by T. Hincks (1880). <i>Bulletin of the British Museum (Natural History). Zoology</i>	17:205-260.;Journal Article;1969;A nomenclatural index to \"A history of the british marine polyzoa\" by T. Hincks (1880);17;;205-260;;;;;;;;J.S. Ryland;;Bulletin of the British Museum (Natural History). Zoology
929;Lagardère	J. (2006) Feeding ecology and daily food consumption of common sole	Solea vulgaris Quensel	juveniles on the French Atlantic coast. <i>Journal of Fish Biology</i>	30:91-104.;Journal Article;2006;Feeding ecology and daily food consumption of common sole	Solea vulgaris Quensel	juveniles on the French Atlantic coast;30;;91-104;;;;;;;;J.P. Lagardère;;Journal of Fish Biology
930;La Porta	B.	Nicholetti	L. (2009) Sabellaria alveolata (Linnaeus) reefs in the central Tyrrhenian Sea (Italy) and associated polychaete fauna. <i>Zoosymposia</i>	2:527–536.;Journal Article;2009;Sabellaria alveolata (Linnaeus) reefs in the central Tyrrhenian Sea (Italy) and associated polychaete fauna;2;;527–536;;;;;;;;Barbara La Porta	Luisa Nicholetti;;Zoosymposia
931;La Porta	B.	Tomassietti	P.	Lomiri	S.	Marzialetti	S.	Vani	D.	Penna	M.	Lanera	P.	Nicoletti	L. (2011) Ecology and spatial distribution of selected polychaete species from the Italian continental shelf. <i>Italian Journal of Zoology</i>	78:290-303.;Journal Article;2011;Ecology and spatial distribution of selected polychaete species from the Italian continental shelf;78;;290-303;;;;;;;;Barbara La Porta	P. Tomassietti	S. Lomiri	S. Marzialetti	D. Vani	M. Penna	P. Lanera	L. Nicoletti;;Italian Journal of Zoology
932;Maggiore	F.	Ceretti	G.	de Ros	O. (2000) Benthic community studies in the Piave River estuary (North Italy). <i>Bollettino del Museo Civico di Storia Naturale di Venezia</i>	51:147-155.;Journal Article;2000;Benthic community studies in the Piave River estuary (North Italy);51;;147-155;;;;;;;;F. Maggiore	G. Ceretti	O. de Ros;;Bollettino del Museo Civico di Storia Naturale di Venezia
933;Sanchez M. A.	.	Jaubet	M.L.	Garaffo	G.V.	Rivero	M.S.	Vallarino	E.A.	Elias	R. (2011) Massive polychaete reefs as indicator of both increase sewage-contamination and chlorination process: Mar del Plata (Argentina) as a case not of study. <i>International Symposium on Outfall Systems	Mar del Plata	May 15-18</i>	:.;Journal Article;2011;Massive polychaete reefs as indicator of both increase sewage-contamination and chlorination process: Mar del Plata (Argentina) as a case not of study;;;;;;;;;;; Sanchez M. A.	M. L. Jaubet	G. V. Garaffo	M. S. Rivero	E. A. Vallarino	R. Elias;;International Symposium on Outfall Systems	Mar del Plata	May 15-18
934;Pardo	E.V.	Dauer	D.M. (2003) Particle size selection in individuals from epifaunal versus infaunal populations of the nereidid polychaete Neanthes succinea (Polychaeta: Nereididae). <i>Hydrobiologia</i>	496:355-360.;Journal Article;2003;Particle size selection in individuals from epifaunal versus infaunal populations of the nereidid polychaete Neanthes succinea (Polychaeta: Nereididae);496;1-3;355-360;;;;;;;;Erica V. Pardo	Daniel M. Dauer;;Hydrobiologia
935;Kuhl	D.L.	Oglesby	L.C. (1979) REPRODUCTION AND SURVIVAL OF THE PILEWORM NEREIS SUCCINEA IN HIGHER SALTON SEA SALINITIES. <i>The Biological Bulletin</i>	157:153-165.;Journal Article;1979;REPRODUCTION AND SURVIVAL OF THE PILEWORM NEREIS SUCCINEA IN HIGHER SALTON SEA SALINITIES;157;1;153-165;;;;;;;;Deirdre L. Kuhl	Larry C. Oglesby;;The Biological Bulletin
936;Dexter	D.M.	Dainer	J.S.	Detwiler	P.M.	Moreau	M.F.	Hurlbert	S.H. (2007) Decline of springtime abundance of the pileworm Neanthes succinea in relation to hydrographic conditions at the Salton Sea	California. <i>Lake and Reservoir Management</i>	23:570-581.;Journal Article;2007;Decline of springtime abundance of the pileworm Neanthes succinea in relation to hydrographic conditions at the Salton Sea	California;23;;570-581;;;;;;;;Deborah M. Dexter	Joan S. Dainer	Paul M. Detwiler	Marie F. Moreau	Stuart H. Hurlbert;;Lake and Reservoir Management
937;Abbiati	M.	Maltagliati	F. (1992) Genetic population structure of Neanthes succinea (Polychaeta: Nereididae). <i>Journal of the Marine Biological Association of the United Kingdom</i>	72:511-517.;Journal Article;1992;Genetic population structure of Neanthes succinea (Polychaeta: Nereididae);72;;511-517;;;;;;;;M. Abbiati	F. Maltagliati;;Journal of the Marine Biological Association of the United Kingdom
938;Zeeck	E.	Müller	C.T.	Beckmann	M.	Hardege	J.D.	Papke	U.	Sinnwell	V.	Schroeder	F.C.	Francke	W. (1998) Cysteine-glutathione disulfide	the sperm-release pheromone of the marine polychaete Nereis succinea (Annelida: Polychaeta). <i>Chemoecology</i>	8:33-38.;Journal Article;1998;Cysteine-glutathione disulfide	the sperm-release pheromone of the marine polychaete Nereis succinea (Annelida: Polychaeta);8;1;33-38;;;;;;;;Erich Zeeck	Carsten T. Müller	Manfred Beckmann	Jörg D. Hardege	Ulrich Papke	Volker Sinnwell	Frank C. Schroeder	Wittko Francke;;Chemoecology
939;Tamaki	A. (1985) Zonation by size in the Armandia sp. (Polychaeta: Opheliidae) population on an intertidal sand flat. <i>Marine Ecology Progress Series</i>	27:123-133.;Journal Article;1985;Zonation by size in the Armandia sp. (Polychaeta: Opheliidae) population on an intertidal sand flat;27;;123-133;;;;;;;;Akio Tamaki;;Marine Ecology Progress Series
940;Treadwell	A.L. (1923) The heteronereis phase of a new species of a polychaetous annelid from Uruguay. <i>Proceedings of the United States National Museum</i>	64:1-3.;Journal Article;1923;The heteronereis phase of a new species of a polychaetous annelid from Uruguay;64;2499;1-3;;;;;;;;Aaron L. Treadwell;;Proceedings of the United States National Museum
941;Lillie	F.R.	Just	E.E. (1913) Breeding habits of the heteronereis form of Nereis limbata at Woods Hole	Mass. <i>Biological Bulletin</i>	24:147-168.;Journal Article;1913;Breeding habits of the heteronereis form of Nereis limbata at Woods Hole	Mass;24;3;147-168;;;;;;;;Frank R. Lillie	E. E. Just;;Biological Bulletin
942;Costello	D.P. (1949) THE RELATIONS OF THE PLASMA MEMBRANE	VITELLINE MEMBRANE	AND JELLY IN THE EGG OF NEREIS LIMBATA. <i>The Journal of General Physiology</i>	32:351-366.;Journal Article;1949;THE RELATIONS OF THE PLASMA MEMBRANE	VITELLINE MEMBRANE	AND JELLY IN THE EGG OF NEREIS LIMBATA;32;3;351-366;;;;;;;;Donald P. Costello;;The Journal of General Physiology
943;Just	E.E. (1929) Breeding Habits of Nereis dumerilii at Naples. <i>Biological Bulletin</i>	57:307-310.;Journal Article;1929;Breeding Habits of Nereis dumerilii at Naples;57;5;307-310;;;;;;;;E. E. Just;;Biological Bulletin
944;Müller	C.T.	Beckmann	M.	Hardege	J.D. (1999) Sex pheromones in Nereis succinea. <i>Invertebrate Reproduction and Development</i>	36:.;Journal Article;1999;Sex pheromones in Nereis succinea;36;1-3;;;;;;;;;Carsten T. Müller	Manfred Beckmann	Jörg D. Hardege;;Invertebrate Reproduction and Development
945;Ram	J.L.	Fei	X.	Danaher	S.M.	Lu	S.	Breithaupt	T.	Hardege	J.D. (2008) Finding females: pheromone-guided reproductive tracking behavior by male Nereis succinea in the marine environment. <i>The Journal of Experimental Biology</i>	211:757-765.;Journal Article;2008;Finding females: pheromone-guided reproductive tracking behavior by male Nereis succinea in the marine environment;211;;757-765;;;;;;;;Jeffrey L. Ram	Xubo Fei	S. Michelle Danaher	Shiyong Lu	Thomas Breithaupt	Jörg D. Hardege;;The Journal of Experimental Biology
946;Miles	C.	Wayne	M. (2009) Life history trade-offs and response to selection on egg size in the polychaete worm Hydroides elegans. <i>Genetica</i>	135:289-298.;Journal Article;2009;Life history trade-offs and response to selection on egg size in the polychaete worm Hydroides elegans;135;;289-298;;;;;;;;C.M. Miles	M.L Wayne;;Genetica
947;Tamaki	A. (1985) Detection of non-interference within a mobile polychaete species. <i>Journal of Experimental Marine Biology and Ecology</i>	90:277-287.;Journal Article;1985;Detection of non-interference within a mobile polychaete species;90;;277-287;;;;;;;;Akio Tamaki;;Journal of Experimental Marine Biology and Ecology
948;Guérin	J. (1973) Contribution a l\'étude systématique	biologique et écologique des larves méroplanctoniques de polychètes et des mollusques du Golfe de Marseille. 1. Le cycle des larves de polchètes. <i>Thétys</i>	4:859-880.;Journal Article;1973;Contribution a l\'étude systématique	biologique et écologique des larves méroplanctoniques de polychètes et des mollusques du Golfe de Marseille. 1. Le cycle des larves de polchètes;4;4;859-880;;;;;;;;J.-P. Guérin;;Thétys
949;Pilgrim	M. (1965) The functional anatomy and histology of the alimentary canal of the maldanid polychaetes Clymenella torquata and Euclymene oerstedi. <i>Journal of Zoology</i>	147:387-405.;Journal Article;1965;The functional anatomy and histology of the alimentary canal of the maldanid polychaetes Clymenella torquata and Euclymene oerstedi;147;;387-405;;;;;;;;Muriel Pilgrim;;Journal of Zoology
950;Clavier	J. (1984) Production due to regeneration by Euclymene oerstedi (Claparède) (Polychaeta: Maldanidae) in the maritime basin of the Rance (Northern Britanny). <i>Journal of Experimental Marine Biology and Ecology</i>	75:97–106.;Journal Article;1984;Production due to regeneration by Euclymene oerstedi (Claparède) (Polychaeta: Maldanidae) in the maritime basin of the Rance (Northern Britanny);75;;97–106;;;;;;;;Jaques Clavier;;Journal of Experimental Marine Biology and Ecology
951;Clavier	J. (1983) Description du cycle biologique d’ Euclymene oerstedi (Annélide Polychète) dans le bassin maritime de la Rance.. <i>Comptes Rendus de l’Académie des Science	Paris</i>	296:483-486.;Journal Article;1983;Description du cycle biologique d’ Euclymene oerstedi (Annélide Polychète) dans le bassin maritime de la Rance.;296;;483-486;;;;;;;http://gallica.bnf.fr/ark:/12148/bpt6k56745878/f487.image.r=Comptes%20Rendus%20de%20l%27Acad%C3%A9mie%20des%20Sciences.langEN;Jaques Clavier;;Comptes Rendus de l’Académie des Science	Paris
952;Mackie	A.S.Y.	Gobin	J. (1993) A review of the genus Johnstonia Quatrefages	1866 (Polychaeta	Maldanidae)	with a description of a new species from Trinidad	West Indies. <i>Zoologica Scripta</i>	22:229-241.;Journal Article;1993;A review of the genus Johnstonia Quatrefages	1866 (Polychaeta	Maldanidae)	with a description of a new species from Trinidad	West Indies;22;;229-241;;;;;;;;A. S. Y. Mackie	J. Gobin;;Zoologica Scripta
953;Imajima	M. (1982) Maldanidae (Annelida:Polychaeta) from Japan (Part 2). <i>Bulletin of the National Science Museum	Tokyo</i>	8:47-88.;Journal Article;1982;Maldanidae (Annelida:Polychaeta) from Japan (Part 2);8;;47-88;;;;;;;;M. Imajima;;Bulletin of the National Science Museum	Tokyo
954;Antoniadou	C.	Voultsiadou	E.	Chintiroglou	C. (2009) Benthic colonization and succession on temperate sublittoral rocky cliffs. <i>Journal of Experimental Marine Biology and Ecology</i>	62:637-653.;Journal Article;2009;Benthic colonization and succession on temperate sublittoral rocky cliffs;62;;637-653;;;;;;;;Chryssanthi Antoniadou	Eleni Voultsiadou	Chariton Chintiroglou;;Journal of Experimental Marine Biology and Ecology
955;Antoniadou	C.	Krestenitis	Y.	Chintiroglou	C. (2004) Structure of the \"Amphioxus sand” community in Thermaikos Bay (eastern Mediterranean). <i>Fresenius Environmental Bulletin</i>	13:1122-1228.;Journal Article;2004;Structure of the \"Amphioxus sand” community in Thermaikos Bay (eastern Mediterranean);13;;1122-1228;;;;;;;;Chryssanthi Antoniadou	Y. Krestenitis	Chariton Chintiroglou;;Fresenius Environmental Bulletin
956;Maggiore	F.	Keppel	E. (2007) Biodiversity and distribution of polychaetes and molluscs along the Dese estuary (Lagoon of Venice	Italy). <i>Hydrobiologia</i>	588:189-203.;Journal Article;2007;Biodiversity and distribution of polychaetes and molluscs along the Dese estuary (Lagoon of Venice	Italy);588;;189-203;;;;;;;;F. Maggiore	E. Keppel;;Hydrobiologia
957;Pilgrim	M. (1964) The functional anatomy of the reproductive system of the polychaetes Clymenella torquata and Caescicirrus neglectus. <i>Proceedings of the Zoological Society of London</i>	143:443-464.;Journal Article;1964;The functional anatomy of the reproductive system of the polychaetes Clymenella torquata and Caescicirrus neglectus;143;;443-464;;;;;;;;Muriel Pilgrim;;Proceedings of the Zoological Society of London
958;Bruschetti	M.	Luppi	T.	Fanjul	E.	Rosenthal	A.	Iribarne	O. (2008) Grazing effect of the invasive reef-forming polychaete Ficopomatus enigmaticus (Fauvel) on phytoplankton biomass in a SW Atlantic coastal lagoon. <i>Journal of Experimental Marine Biology and Ecology</i>	354:212-219.;Journal Article;2008;Grazing effect of the invasive reef-forming polychaete Ficopomatus enigmaticus (Fauvel) on phytoplankton biomass in a SW Atlantic coastal lagoon;354;;212-219;;;;;;;;M Bruschetti	T Luppi	E Fanjul	A Rosenthal	O Iribarne;;Journal of Experimental Marine Biology and Ecology
959;Gittenberger	A.	Rensing	M.	Stegenga	H.	Hoeksema	B. (2010) Native and non-native species of hard substrata in the dutch wadden sea. <i>Nederlandse faunistische mededelingen</i>	33:21-76.;Journal Article;2010;Native and non-native species of hard substrata in the dutch wadden sea;33;;21-76;;;;;;;;A Gittenberger	M Rensing	H Stegenga	B Hoeksema;;Nederlandse faunistische mededelingen
960;Hung	O.	Lee	O.	Thiyagarajan	V.	He	H.	Xu	Y.	Chung	H.	Qiu	J.	Qian	P. (2009) Characterization of cues from natural multi-species biofilms that induce larval attachment of the polychaete Hydroides elegans. <i>Aquatic Biology</i>	4:253-262.;Journal Article;2009;Characterization of cues from natural multi-species biofilms that induce larval attachment of the polychaete Hydroides elegans;4;;253-262;;;;;;;;O.S. Hung	O.O Lee	V. Thiyagarajan	H.-P. He	Y Xu	H.C. Chung	J.-W. Qiu	P.-Y. Qian;;Aquatic Biology
961;Seaver	E.	Thamm	K.	Hill	S. (2005) Growth patterns during segmentation in the two polychaete annelids	Capitella sp. I and Hydroides elegans: comparisons at distinct life history stages. <i>Evolution & Development</i>	7:312-326.;Journal Article;2005;Growth patterns during segmentation in the two polychaete annelids	Capitella sp. I and Hydroides elegans: comparisons at distinct life history stages;7;4;312-326;;;;;;;;E.C. Seaver	K. Thamm	S.D. Hill;;Evolution & Development
962;Gherardi	M.	Lepore	E.	Sciscioli	M.	Mercurio	M.	Licciano	M.	Giangrande	A. (2011) A study on spermatogenesis of three Mediterranean serpulid species. <i>Italian Journal of Zoology</i>	78:174-181.;Journal Article;2011;A study on spermatogenesis of three Mediterranean serpulid species;78;2;174-181;;;;;;;;M. Gherardi	E. Lepore	M. Sciscioli	M. Mercurio	M. Licciano	A. Giangrande;;Italian Journal of Zoology
963;Liñero-Arana	I.	Díaz Díaz	O.F. (2006) Polychaeta (Annelida) associated with Thalassia testudinum in the northeastern coastal waters of Venezuela. <i>International Journal of Tropical Biology</i>	54:971-978.;Journal Article;2006;Polychaeta (Annelida) associated with Thalassia testudinum in the northeastern coastal waters of Venezuela;54;;971-978;;;;;;;;Ildefonso Liñero-Arana	Oscar F. Díaz Díaz;;International Journal of Tropical Biology
965;Salen-Picard	C.	Arlhac	D.	Alliot	E. (2003) Responses of a Mediteranean soft bottom community to short-term (1993–1996) hydrological changes in the Rhone river. <i>Marine Environmental Research</i>	55:409–427.;Journal Article;2003;Responses of a Mediteranean soft bottom community to short-term (1993–1996) hydrological changes in the Rhone river;55;;409–427;;;;;;;;Chantal Salen-Picard	Denise Arlhac	Elisabeth Alliot;;Marine Environmental Research
966;Harmelin–Vivien	M.L.	Dierking	J.	Hermand	R.	Letourneur	Y.	Salen–Picard	C. (2009) Linking benthic biodiversity to the functioning of coastal ecosystems subjected to river runoff (NW Mediterranean). <i>Animal Biodiversity and Conservation</i>	32:135-145.;Journal Article;2009;Linking benthic biodiversity to the functioning of coastal ecosystems subjected to river runoff (NW Mediterranean);32;2;135-145;;;;;;;;M. L. Harmelin–Vivien	J. Dierking	R. Hermand	Y. Letourneur	C. Salen–Picard;;Animal Biodiversity and Conservation
967;Simonini	R.	Ansaloni	I.	Bonvicini Pagliai	A.	Prevedelli	D. (2004) Organic enrichment and structure of the macrozoobenthic community in the northern Adriatic Sea in an area facing Adige and Po mouths. <i>ICES Journal of Marine Science</i>	61:871-881.;Journal Article;2004;Organic enrichment and structure of the macrozoobenthic community in the northern Adriatic Sea in an area facing Adige and Po mouths;61;6;871-881;;;;;;;;R. Simonini	I. Ansaloni	A.M. Bonvicini Pagliai	D. Prevedelli;;ICES Journal of Marine Science
968;Surugiu	V. (2005) Inventory of inshore polychaetes from the romanian coast (Black Sea). <i>Mediterranean Marine Science</i>	6:51-73.;Journal Article;2005;Inventory of inshore polychaetes from the romanian coast (Black Sea);6;1;51-73;;;;;;;;V. Surugiu;;Mediterranean Marine Science
969;Çinar	M.	Gönlügür-Demirci	G. (2005) Polychaete assemblages on shallow-water benthic habitats along the Sinop Peninsula (Black Sea	Turkey). <i>Cah. Biol. Mar.</i>	46:253-263.;Journal Article;2005;Polychaete assemblages on shallow-water benthic habitats along the Sinop Peninsula (Black Sea	Turkey);46;3;253-263;;;;;;;;M.E. Çinar	G. Gönlügür-Demirci;;Cah. Biol. Mar.
970;Martínez	J.	Adarraga	I. (2003) Estructura y evolución temporal de los sedimentos y de las comunidades bentónicas afectadas por los vertidos de un colector de aguas residuales en San Sebastián (Guipúzcoa) (golfo de Vizcaya). <i>Boletín del Instituto Español de Oceanografía</i>	19:345-370.;Journal Article;2003;Estructura y evolución temporal de los sedimentos y de las comunidades bentónicas afectadas por los vertidos de un colector de aguas residuales en San Sebastián (Guipúzcoa) (golfo de Vizcaya);19;1-4;345-370;;;;;;;;J. Martínez	I. Adarraga;;Boletín del Instituto Español de Oceanografía
972;Carr	C.M.	Hardy	S.M.	Brown	T.M.	MacDonald	T.A.	Hebert	P.D.N. (2011) A Tri-Oceanic Perspective: DNA Barcoding Reveals Geographic Structure and Cryptic Diversity in Canadian Polychaetes. <i>PLoS ONE</i>	6:e22232.;Journal Article;2011;A Tri-Oceanic Perspective: DNA Barcoding Reveals Geographic Structure and Cryptic Diversity in Canadian Polychaetes;6;7;e22232;;;;;;;;Christina M Carr	Sarah M. Hardy	Tanya M. Brown	Tara A. MacDonald	Paul D. N. Hebert;;PLoS ONE
973;Mustaquim	J. (1986) Morphological variation in Polydora ciliata complex (Polychaeta: Annelida). <i>Zoological Journal of the Linnean Society</i>	86:75-88.;Journal Article;1986;Morphological variation in Polydora ciliata complex (Polychaeta: Annelida);86;;75-88;;;;;;;;Javed Mustaquim;;Zoological Journal of the Linnean Society
974;Bick	A.	Arlt	G. (2005) Intertidal and subtidal soft-bottom macro- and meiofauna of the Kongsfjord (Spitsbergen). <i>Polar Biology</i>	28:550–557.;Journal Article;2005;Intertidal and subtidal soft-bottom macro- and meiofauna of the Kongsfjord (Spitsbergen);28;;550–557;;;;;;;;Andreas Bick	Günter Arlt;;Polar Biology
975;Mahon	A.	Mahon	H.K.	Dauer	D.M.	Halanych	K.M. (2009) Discrete genetic boundaries of three Streblospio (Spionidae	Annelida) species and the status of S. shrubsolii. <i>Marine Biology Research</i>	5:172-178.;Journal Article;2009;Discrete genetic boundaries of three Streblospio (Spionidae	Annelida) species and the status of S. shrubsolii;5;2;172-178;;;;;;;;A. Mahon	Heidi K. Mahon	Daniel M. Dauer	Kenneth M. Halanych;;Marine Biology Research
977;Bentley	M.G.	Boyle	J.	Pacey	A.A. (1994) Environmental influences on endocrine systems controlling reproduction in Polychaetes. <i>Mémoires du Muséum national d'histoire naturelle</i>	162:37-43.;Journal Article;1994;Environmental influences on endocrine systems controlling reproduction in Polychaetes;162;;37-43;;;;;;;;Matthew Graeme Bentley	Jeni Boyle	A. A. Pacey;;Mémoires du Muséum national d'histoire naturelle
978;Olive	P.J.W.	Morgan	P.J. (1991) The reproductive cycle of four British intertidal Nephtys species in relation to their teographic distribution (Polychaeta	Nephtyidae). <i>Ophelia</i>	Suppl. 5:351-361.;Journal Article;1991;The reproductive cycle of four British intertidal Nephtys species in relation to their teographic distribution (Polychaeta	Nephtyidae);Suppl. 5;;351-361;;;;;;;;Peter J. W. Olive	P. J. Morgan;;Ophelia
981;Marzano	C.N.	Gravina	M.F.	Fianchini	A.	Portacci	G.	Gherardi	M.	Tursi	A.	Corriero	G. (2010) The macrozoobenthos of the Karavasta lagoon system (Albania): local assemblages and geographical comparisons. <i>Marine Ecology</i>	31:622–632.;Journal Article;2010;The macrozoobenthos of the Karavasta lagoon system (Albania): local assemblages and geographical comparisons;31;;622–632;;;;;;;;Carlotta Nonnis Marzano	Maria Flavia Gravina	Alessandra Fianchini	Giuseppe Portacci	Myriam Gherardi	Angelo Tursi	Giuseppe Corriero;;Marine Ecology
982;Dean	H.K. (2004) Marine biodiversity of Costa Rica: Class Polychaeta (Annelida). <i>Revista de Biología Tropical</i>	52:131-181.;Journal Article;2004;Marine biodiversity of Costa Rica: Class Polychaeta (Annelida);52;2;131-181;;;;;;;;Harlan K. Dean;;Revista de Biología Tropical
983;Çinar	M.E.	Ergen	Z.	Ozturk	B.	Kirkim	F. (1998) Seasonal Analysis of Zoobenthos Associated with a Zostera marina L. Bed in Gulbahce Bay (Aegean Sea	Turkey). <i>Marine Ecology</i>	19:147–162.;Journal Article;1998;Seasonal Analysis of Zoobenthos Associated with a Zostera marina L. Bed in Gulbahce Bay (Aegean Sea	Turkey);19;2;147–162;;;;;;;;Melih Ertan Çinar	Zeki Ergen	Bilal Ozturk	Ferzi Kirkim;;Marine Ecology
985;Blake	J.A.	Grassle	J.P.	Eckelbarger	K.J. (2009) Capitella teleta	a new species designation for the opportunistic and experimental Capitella sp. I	with a review of the literature for confirmed records. <i>Zoosymposia</i>	2:25–53.;Journal Article;2009;Capitella teleta	a new species designation for the opportunistic and experimental Capitella sp. I	with a review of the literature for confirmed records;2;;25–53;;;;;;;;James A. Blake	Judith P. Grassle	Kevin J. Eckelbarger;;Zoosymposia
986;Fong	P.P. (1993) Lunar control of epitokal swarming in the polychaete Platynereis bicanaliculata (Baird) from Central California. <i>Bulletin of Marine Science</i>	52:911-924(14.;Journal Article;1993;Lunar control of epitokal swarming in the polychaete Platynereis bicanaliculata (Baird) from Central California;52;3;911-924(14;;;;;;;;Peter P. Fong;;Bulletin of Marine Science
987;Smith	R.I. (1989) Observations on spawning behavior of Eupolymnia nebulosa and comparisons with Lancie conchilega (Annelida	Polychaeta	Terebellidae). <i>Bulletin of Marine Science</i>	45:406-414.;Journal Article;1989;Observations on spawning behavior of Eupolymnia nebulosa and comparisons with Lancie conchilega (Annelida	Polychaeta	Terebellidae);45;;406-414;;;;;;;;Ralph I. Smith;;Bulletin of Marine Science
989;Hartman	O. (1938) Brackish and Fresh-Water Nereidae from the Northeast Pacific	with the description of a new species from central California. <i>University of California Publications in Zoology</i>	43:79–82.;Journal Article;1938;Brackish and Fresh-Water Nereidae from the Northeast Pacific	with the description of a new species from central California;43;;79–82;;;;;;;;O. Hartman;;University of California Publications in Zoology
990;Lewis	D.B. (1968) Some aspects of the ecology of Fabricia sabella (Ehr.) (Annelida	Polychaeta). <i>Zoological Journal of the Linnean Society</i>	47:515-526.;Journal Article;1968;Some aspects of the ecology of Fabricia sabella (Ehr.) (Annelida	Polychaeta);47;313;515-526;;;;;;;http://onlinelibrary.wiley.com/doi/10.1111/j.1096-3642.1968.tb00550d.x/pdf;David B Lewis;;Zoological Journal of the Linnean Society
993;Fong	P.P. (1991) The effects of salinity	temperature	and photoperiod on epitokal metamorphosis in Neanthes succinea (Frey et Leuckart) from San Francisco Bay. <i>Journal of Experimental Marine Biology and Ecology</i>	149:177–190.;Journal Article;1991;The effects of salinity	temperature	and photoperiod on epitokal metamorphosis in Neanthes succinea (Frey et Leuckart) from San Francisco Bay;149;2;177–190;;;;;;;;Peter P. Fong;;Journal of Experimental Marine Biology and Ecology
994;Wilson	R.S. (1988) Synonymy of the genus Nectoneanthes Imajima	1972	with Neanthes Kinberg	1866 (Polychaeta: Nereididae). <i>Proceedings of the Biological Society of Washington</i>	101:4-10.;Journal Article;1988;Synonymy of the genus Nectoneanthes Imajima	1972	with Neanthes Kinberg	1866 (Polychaeta: Nereididae);101;1;4-10;;;;;;;;Robin S. Wilson;;Proceedings of the Biological Society of Washington
995;Ben-Eliahu	M.N. (1991) Nereididae of the Suez Canal - Potential Lessepsian Migrants?. <i>Bulletin of Marine Science</i>	48:318-329.;Journal Article;1991;Nereididae of the Suez Canal - Potential Lessepsian Migrants?;48;2;318-329;;;;;;;;M. N. Ben-Eliahu;;Bulletin of Marine Science
996;Jha	A.N.	Hutchinson	T.H.	Mackay	J.M.	Elliott	B.M.	Pascoe	P.	Dixon	D.R. (1995) The chromosomes of Platynereis dumerilii (Polychaeta: Nereidae). <i>Journal of the Marine Biology Association of the United Kingdom</i>	75:551-562.;Journal Article;1995;The chromosomes of Platynereis dumerilii (Polychaeta: Nereidae);75;;551-562;;;;;;;;A. N. Jha	T. H. Hutchinson	J. M. Mackay	B. M. Elliott	P.L. Pascoe	D. R. Dixon;;Journal of the Marine Biology Association of the United Kingdom
997;Williams	C. (1968) The Influence of Polydora ciliata (Johnst.) on the Degree of Parasitism of Mytilus edulis L. by Mytilicola intestinalis Steuer. <i>Journal of Animal Ecology</i>	37:709-712.;Journal Article;1968;The Influence of Polydora ciliata (Johnst.) on the Degree of Parasitism of Mytilus edulis L. by Mytilicola intestinalis Steuer;37;3;709-712;;;;;;;http://www.jstor.org/stable/3083;C.S. Williams;;Journal of Animal Ecology
998;Mustaquim	J. (1988) Electrophoretic variation of isozymes in Polydora ciliata complex (Polychaeta: Spionidae). <i>Comparative Biochemistry and Physiology	Part B</i>	91:195-205.;Journal Article;1988;Electrophoretic variation of isozymes in Polydora ciliata complex (Polychaeta: Spionidae);91;1;195-205;;;;;;;;Javed Mustaquim;;Comparative Biochemistry and Physiology	Part B
999;Giangrande	A.	Licciano	M.	Pagliara	P. (2000) The diversity of diets in Syllidae (Annelida: Polychaeta). <i>Cahiers de Biologie Marine</i>	41:55-65.;Journal Article;2000;The diversity of diets in Syllidae (Annelida: Polychaeta);41;;55-65;;;;;;;;Adriana Giangrande	Margherita Licciano	P. Pagliara;;Cahiers de Biologie Marine
1000;Rullier	F. (1954) Essai de révision du genre Fabricia (Annélides Polychetes). <i>Bulletin de la Société zoologique de France</i>	79:14-29.;Journal Article;1954;Essai de révision du genre Fabricia (Annélides Polychetes);79;;14-29;;;;;;;;F. Rullier;;Bulletin de la Société zoologique de France
1001;Çinar	M.E. (2003) Ecology of Syllidae (Annelida: Polychaeta) from Northern Cyprus (Eastern Mediterranean Sea). <i>Bulletin of Marine Science</i>	72:795–811.;Journal Article;2003;Ecology of Syllidae (Annelida: Polychaeta) from Northern Cyprus (Eastern Mediterranean Sea);72;;795–811;;;;;;;;Melih Ertan Çinar;;Bulletin of Marine Science
1002;Annenkova	N. (1929) Uber die pontokaspischen Polychaeten. <i></i>	30:13-20.;Journal Article;1929;Uber die pontokaspischen Polychaeten;30;;13-20;;;;;;;;N. Annenkova;;
1003;Aguado	M.T.	San Martín	G.	Siddall	M.E. (2011) Systematics and evolution of syllids (Annelida	Syllidae). <i>Cladistics</i>	27:1-17.;Journal Article;2011;Systematics and evolution of syllids (Annelida	Syllidae);27;;1-17;;;;;;;;M Teresa Aguado	Guillermo San Martín	Mark E Siddall;;Cladistics
1005;Lagadeuc	Y. (1991) La vase à Polydora ciliata (Johnston	1828)	annélide polychète : origine et influence sur la fixation des larves = The mud of Polydora ciliata Johnston	1828	(Annelida Polychaeta) : origin and effect on larvae settlement. <i>Cahiers de Biologie Marine</i>	32:439-450.;Journal Article;1991;La vase à Polydora ciliata (Johnston	1828)	annélide polychète : origine et influence sur la fixation des larves = The mud of Polydora ciliata Johnston	1828	(Annelida Polychaeta) : origin and effect on larvae settlement;32;4;439-450;;;;;;;;Yvan Lagadeuc;;Cahiers de Biologie Marine
1006;Lau	S.C.K.	Qian	P. (1997) Phlorotannins and related compounds as larval settlement inhibitors of the tube-building polychaete Hydroides elegans. <i>Marine Ecology Progress Series</i>	159:219-227.;Journal Article;1997;Phlorotannins and related compounds as larval settlement inhibitors of the tube-building polychaete Hydroides elegans;159;;219-227;;;;;;;;S. C. K. Lau	P.-Y. Qian;;Marine Ecology Progress Series
1007;Lagadeuc	Y.	Brylinski	J. (1987) Transport larvaire et recrutement de Polydora ciliata (Annelide	Polychete) sur le littoral boulonnais. <i>Cahiers de Biologie Marine</i>	28:537-550.;Journal Article;1987;Transport larvaire et recrutement de Polydora ciliata (Annelide	Polychete) sur le littoral boulonnais;28;;537-550;;;;;;;;Yvan Lagadeuc	J.M. Brylinski;;Cahiers de Biologie Marine
1008;Lagadeuc	Y.	Colbeaux	J.P. (1992) Influence de la composition mineralogique d'une roche sur sa colonisation par Polydora ciliata (Johnston	1828) annelide polychete. <i>Cahiers de Biologie Marine</i>	33:137-146.;Journal Article;1992;Influence de la composition mineralogique d'une roche sur sa colonisation par Polydora ciliata (Johnston	1828) annelide polychete;33;;137-146;;;;;;;;Yvan Lagadeuc	J. P. Colbeaux;;Cahiers de Biologie Marine
1009;Cazaux	C. (1985) Reproduction et developpement larvaire de l;annelide polychete saumatre Streblospio shrubsolii. <i>Cahiers de Biologie Marine</i>	26:207-221.;Journal Article;1985;Reproduction et developpement larvaire de l;annelide polychete saumatre Streblospio shrubsolii;26;;207-221;;;;;;;;Claude Cazaux;;Cahiers de Biologie Marine
1011;Dauvin	J. (1989) Sur la presence de Spio decoratus Bobretzky	1871 en Manche et remarques sur Spio martinensis Mesnil	1896 et Spio filicornis (O.F. Mueller	1776). <i>Cahiers de Biologie Marine</i>	30:167-180.;Journal Article;1989;Sur la presence de Spio decoratus Bobretzky	1871 en Manche et remarques sur Spio martinensis Mesnil	1896 et Spio filicornis (O.F. Mueller	1776);30;;167-180;;;;;;;;Jean-Claude Dauvin;;Cahiers de Biologie Marine
1012;Guérin	J.	Kerambrun	P. (1984) Role of reproductive characters in the taxonomy of spionids and elements of speciation in the \"Malacoceros fuliginosus complex\". <i>Fortschritte der Zoologie</i>	29:317-333.;Journal Article;1984;Role of reproductive characters in the taxonomy of spionids and elements of speciation in the \"Malacoceros fuliginosus complex\";29;;317-333;;;;;;;;J.-P. Guérin	Pierre Kerambrun;;Fortschritte der Zoologie
1013;Shelley	R.	Widdicombe	S.	Woodward	M.	Stevens	T.	McNeill	C.L.	Kendall	M.A. (2008) An investigation of the impacts on biodiversity and ecosystem functioning of soft sediments by the non-native polychaete Sternaspis scutata (Polychaeta: Sternaspidae). <i>Journal of Experimental Marine Biology and Ecology</i>	366:146-150.;Journal Article;2008;An investigation of the impacts on biodiversity and ecosystem functioning of soft sediments by the non-native polychaete Sternaspis scutata (Polychaeta: Sternaspidae);366;;146-150;;;;;;;;Rachel Shelley	Stephen Widdicombe	Malcom Woodward	Tim Stevens	C. Louise McNeill	Michael A. Kendall;;Journal of Experimental Marine Biology and Ecology
1014;Ben-Eliahu	M.N.	Golani	D. (1990) Polychaetes (Annelida) in the gut contents of goatfishes (Muliidae)	with new polychaete records for the Mediterranean coast of Israel and the Gulf of Elat (Red Sea). <i>Marine Ecology</i>	11:193-205.;Journal Article;1990;Polychaetes (Annelida) in the gut contents of goatfishes (Muliidae)	with new polychaete records for the Mediterranean coast of Israel and the Gulf of Elat (Red Sea);11;3;193-205;;;;;;;;M. N. Ben-Eliahu	D. Golani;;Marine Ecology
1015;Kirkegaard	J.B. (1996) Bathyal and abyssal Polychaetes (Sedentary species I). <i>Galathea Report</i>	17:57-77.;Journal Article;1996;Bathyal and abyssal Polychaetes (Sedentary species I);17;;57-77;;;;;;;;Jorgen B Kirkegaard;;Galathea Report
1016;Hilbig	B.	Gerdes	D.	Montiel	A. (2006) Distribution patterns and biodiversity in polychaete communities of the Weddell Sea and Antarctic Peninsula area (Southern Ocean). <i>Journal of the Marine Biology Association of the United Kingdom</i>	86:711-725.;Journal Article;2006;Distribution patterns and biodiversity in polychaete communities of the Weddell Sea and Antarctic Peninsula area (Southern Ocean);86;;711-725;;;;;;;;Brigitte Hilbig	D. Gerdes	Américo Montiel;;Journal of the Marine Biology Association of the United Kingdom
1017;Moore	J.P. (1908) Some polychaetous annelids of the northern Pacific coast of North America. <i>Proceedings of the Academy of Natural Sciences	Philadelphia</i>	60:321-364.;Journal Article;1908;Some polychaetous annelids of the northern Pacific coast of North America;60;2;321-364;;;;;;;;J. Percy Moore;;Proceedings of the Academy of Natural Sciences	Philadelphia
1018;Pettibone	M.H. (1954) Marine polychaete worms from Point Barrow	Alaska	with aditional records from the North Atlantic and North Pacific. <i>Proceedings of the United States National Museum</i>	103:203-356.;Journal Article;1954;Marine polychaete worms from Point Barrow	Alaska	with aditional records from the North Atlantic and North Pacific;103;;203-356;;;;;;;;M. H. Pettibone;;Proceedings of the United States National Museum
1020;Vejdovsky	F. (1882) Untersuchungen über die Anatomie	Physiologie und Entwicklung von Sternaspis. <i>Denkschriften der Akademie der Wissenschaften	Wien</i>	43:33-88.;Journal Article;1882;Untersuchungen über die Anatomie	Physiologie und Entwicklung von Sternaspis;43;;33-88;;;;;;;;Franz Vejdovsky;;Denkschriften der Akademie der Wissenschaften	Wien
1021;Fiege	D.	Buetfering	B. (2000) SEM-investigations on the morphology and anatomy of Sternaspis scutata (Ranzani	1817) (Annelida	Polychaeta). <i>Bulletin of Marine Science</i>	67:662-663.;Journal Article;2000;SEM-investigations on the morphology and anatomy of Sternaspis scutata (Ranzani	1817) (Annelida	Polychaeta);67;;662-663;;;;;;;;Dieter Fiege	B. Buetfering;;Bulletin of Marine Science
1023;Child	C.M. (1900) The early development of Arenicola and Sternaspis. <i></i>	9:587-722.;Journal Article;1900;The early development of Arenicola and Sternaspis;9;;587-722;;;;;;;;C. M. Child;;
1024;de Juan	S.	Thrush	S.F.	Demestre	M. (2007) Functional changes as indicators of trawling disturbance on a benthic community located in a fishing ground (NW Mediterranean Sea). <i>Marine Ecology Progress Series</i>	334:117-129.;Journal Article;2007;Functional changes as indicators of trawling disturbance on a benthic community located in a fishing ground (NW Mediterranean Sea);334;;117-129;;;;;;;;S. de Juan	S. F. Thrush	M. Demestre;;Marine Ecology Progress Series
1025;Ramberg	J.P.	Schram	T.A. (1983) A systematic review of the Oslofjord species of Polydora Bosc and Pseudopolydora Czerniavsky	with some new biological and ecological data (Polychaeta: Spionidae). <i>SARSIA</i>	68:233-247.;Journal Article;1983;A systematic review of the Oslofjord species of Polydora Bosc and Pseudopolydora Czerniavsky	with some new biological and ecological data (Polychaeta: Spionidae);68;4;233-247;;;;;;;;Jens Peter Ramberg	Thomas A. Schram;;SARSIA
1026;Radashevsky	V.I. (1994) Life history of a new Polydora species from the Kurile Islands and evolution of lecithotrophy in polydorid genera (polychaeta: Spionidae). <i>Ophelia</i>	39:121-136.;Journal Article;1994;Life history of a new Polydora species from the Kurile Islands and evolution of lecithotrophy in polydorid genera (polychaeta: Spionidae);39;2;121-136;;;;;;;;Vasily I. Radashevsky;;Ophelia
1027;Eisig	H. (1887) Monographie der Capitelliden des Golfes von Neapel und der angrenzenden Meeresabschnitte nebst Untersuchungen zur vergleichenden Anatomie und Physiologie. <i>Fauna und Flora des Golfes von Neapel und der angrenzenden Meeresabschnitte</i>	16:1-906.;Journal Article;1887;Monographie der Capitelliden des Golfes von Neapel und der angrenzenden Meeresabschnitte nebst Untersuchungen zur vergleichenden Anatomie und Physiologie;16;;1-906;;;;;;;;Hans Eisig;;Fauna und Flora des Golfes von Neapel und der angrenzenden Meeresabschnitte
1028;Acero	I.	San Martín	G. (1986) Poliquetos epibiontes del primer horizonte de algas fotofilas en las provincias de Cadiz y Malaga. Estudio faunistico comparado. <i>Boletín de la Real Sociedad Española de Historia Natural</i>	81:5-24.;Journal Article;1986;Poliquetos epibiontes del primer horizonte de algas fotofilas en las provincias de Cadiz y Malaga. Estudio faunistico comparado;81;;5-24;;;;;;;;Isabel Acero	Guillermo San Martín;;Boletín de la Real Sociedad Española de Historia Natural
1029;Dubois	S.	Retiére	C.	Olivier	F. (2002) Biodiversity associated with Sabellaria alveolata (Polychaeta: Sabellariidae) reefs: effects of human disturbances. <i>Journal of the Marine Biological Association of the United Kingdom</i>	82:817-826.;Journal Article;2002;Biodiversity associated with Sabellaria alveolata (Polychaeta: Sabellariidae) reefs: effects of human disturbances;82;;817-826;;;;;;;;Stanislas Dubois	Christian Retiére	Frédéric Olivier;;Journal of the Marine Biological Association of the United Kingdom
1031;Herringshaw	L.G.	Sherwood	O.A.	McIlroy	D. (2010) Ecosystem engineering by bioturbating Polychaetes in event bed microcosms. <i>Palaios</i>	25:46-58.;Journal Article;2010;Ecosystem engineering by bioturbating Polychaetes in event bed microcosms;25;;46-58;;;;;;;;Liam G. Herringshaw	Owen A. Sherwood	Duncan McIlroy;;Palaios
1032;Murina	V. (1987) Distribution and numbers of pelagic larvae of many-bristled worms of Spionidae in the Black Sea. <i></i>	:35-41.;Journal Article;1987;Distribution and numbers of pelagic larvae of many-bristled worms of Spionidae in the Black Sea;;;35-41;;;;;;;;V.V. Murina;;
1033;Maciolek	N.J. (1990) A rediscription of some species belonging to the genera Spio and Microspio (Polychaeta: annelida) and descriptions of three new species from the northwestern Atlantic Ocean. <i>Journal of Natural History</i>	24:1109-1141.;Journal Article;1990;A rediscription of some species belonging to the genera Spio and Microspio (Polychaeta: annelida) and descriptions of three new species from the northwestern Atlantic Ocean;24;;1109-1141;;;;;;;;Nancy J. Maciolek;;Journal of Natural History
1034;Britayev	T.A.	Castelli	A.	Aksiuk	E. (1991) On the finding of Prionospio caspersi (Polychatea	Spionidae) in the Black Sea. <i>Zoologichesky Zhurnal</i>	70:5-9.;Journal Article;1991;On the finding of Prionospio caspersi (Polychatea	Spionidae) in the Black Sea;70;12;5-9;;;;;;;;Temir A. Britayev	Alberto Castelli	E.S. Aksiuk;;Zoologichesky Zhurnal
1035;Wesenberg-Lund	E. (1950) Polychaeta. <i>Danish Ingolf-Expedition</i>	4:1-92.;Journal Article;1950;Polychaeta;4;;1-92;;;;;;;;Elise Wesenberg-Lund;;Danish Ingolf-Expedition
1036;Giangrande	A. (1992) The genus Chone (Polychaeta	Sabellidae) in the Mediterranean Sea with description of C. longiseta n.sp.. <i>Bolletino di Zoologia</i>	59:517-529.;Journal Article;1992;The genus Chone (Polychaeta	Sabellidae) in the Mediterranean Sea with description of C. longiseta n.sp.;59;;517-529;;;;;;;;Adriana Giangrande;;Bolletino di Zoologia
1037;Tovar-Hernández	M.A.	Licciano	M.	Giangrande	A. (2007) Revision of Chone Kroyer	1856 (Polychaeta: Sabellidae) from the eastern central Altantic and Mediterranean Sea with descriptions of two new species. <i>Scientia Marina</i>	71:315-338.;Journal Article;2007;Revision of Chone Kroyer	1856 (Polychaeta: Sabellidae) from the eastern central Altantic and Mediterranean Sea with descriptions of two new species;71;2;315-338;;;;;;;;María Ana Tovar-Hernández	Margherita Licciano	Adriana Giangrande;;Scientia Marina
1038;Purschke	G.	Muller	M. (1996) Structure of prostomial photoreceptor-like sense organs in Protodriloides species (Polychaeta	Protodrilida). <i>Cahiers de Biologie Marine</i>	37:205-219.;Journal Article;1996;Structure of prostomial photoreceptor-like sense organs in Protodriloides species (Polychaeta	Protodrilida);37;;205-219;;;;;;;;G. Purschke	M.C. Muller;;Cahiers de Biologie Marine
1039;Duchêne	J.C. (1977) Donnees sur le cycle biologique de la polychete sedentaire Terebellides stroemii (Terebellidae) dans la region de Banyuls-sur-Mer.. <i>Sciences Naturalles</i>	284:2543-2546.;Journal Article;1977;Donnees sur le cycle biologique de la polychete sedentaire Terebellides stroemii (Terebellidae) dans la region de Banyuls-sur-Mer.;284;;2543-2546;;;;;;;;Jean Claude Duchêne;;Sciences Naturalles
1041;Willemoes	S.R. (1871) Biologische Beobachtungen uber niedere Meeresthiere. <i>ZEITSCHRIFT FUR WISSENSCHAFTLICHE ZOOLOGIE</i>	21:380-396.;Journal Article;1871;Biologische Beobachtungen uber niedere Meeresthiere;21;3;380-396;;;;;;;;S. R. Willemoes;;ZEITSCHRIFT FUR WISSENSCHAFTLICHE ZOOLOGIE
1042;Duchene	J. (1991) Growth rate	fecundity and spawning in two subantriartic populations of Thelepus setosus (Quatrefages) (Polychaeta: Terebellidae). <i>Ophelia</i>	5:313-320.;Journal Article;1991;Growth rate	fecundity and spawning in two subantriartic populations of Thelepus setosus (Quatrefages) (Polychaeta: Terebellidae);5;;313-320;;;;;;;;J.C. Duchene;;Ophelia
1043;Eckelbarger	K.J. (1974) A light and electron microscope investigation of gametogenesis in Nicolea zostericola (Polychaeta: Terebellidae). <i>Marine Biology</i>	30:353-370.;Journal Article;1974;A light and electron microscope investigation of gametogenesis in Nicolea zostericola (Polychaeta: Terebellidae);30;;353-370;;;;;;;;Kevin J. Eckelbarger;;Marine Biology
1044;Hartmann-Schröder	G. (1986) Die Polychaeten der antiborealen Südküste Australiens (zwischen Wallaroo im Westen und Port MacDonnell im Osten). Teil 12. <i>Mitteilungen aus dem Hamburgischen zoologischen Museum und Institut</i>	83:31-70.;Journal Article;1986;Die Polychaeten der antiborealen Südküste Australiens (zwischen Wallaroo im Westen und Port MacDonnell im Osten). Teil 12;83;;31-70;;;;;;;;Gesa Hartmann-Schröder;;Mitteilungen aus dem Hamburgischen zoologischen Museum und Institut
1045;San Martín	G. (2005) Exogoninae (Polychaeta: Syllidae) from Australia with the description of a new genus and twenty-two new species. <i>Records of the Australian Museum</i>	57:39-152.;Journal Article;2005;Exogoninae (Polychaeta: Syllidae) from Australia with the description of a new genus and twenty-two new species;57;;39-152;;;;;;;;Guillermo San Martín;;Records of the Australian Museum
1046;Ramos	J.	San Martín	G.	Sikorskii	A.V. (2010) Syllidae (Polychaeta) from the Arctic and sub-Arctic regions. <i>Journal of the Marine Biology Association of the United Kingdom</i>	90:1041-1050.;Journal Article;2010;Syllidae (Polychaeta) from the Arctic and sub-Arctic regions;90;;1041-1050;;;;;;;;J. Ramos	Guillermo San Martín	A. V. Sikorskii;;Journal of the Marine Biology Association of the United Kingdom
1047;Faulwetter	S.	Chatzigeorgiou	G.	Galil	B.	Arvanitidis	C. (2011) An account of the taxonomy and distribution of Syllidae (Annelida	Polychaetes) in the eastern Mediterranean	with notes on the genus Prosphaerosyllis San Martín	1984 in the Mediterranean. <i>Zookeys</i>	150:281-326.;Journal Article;2011;An account of the taxonomy and distribution of Syllidae (Annelida	Polychaetes) in the eastern Mediterranean	with notes on the genus Prosphaerosyllis San Martín	1984 in the Mediterranean;150;;281-326;;;;;;;;Sarah Faulwetter	G. Chatzigeorgiou	Bella Galil	Christos Arvanitidis;;Zookeys
1048;Nygren	A. (2004) Revision of Autolytinae (Syllidae: Polychaeta). <i>Zootaxa</i>	680:1-314.;Journal Article;2004;Revision of Autolytinae (Syllidae: Polychaeta);680;;1-314;;;;;;;;Arne Nygren;;Zootaxa
1049;Duport	E.	Gilbert	F.	Poggiale	J.	Dedieu	K.	Rabouille	C.	Stora	G. (2007) Benthic macrofauna and sediment reworking quantification in contrasted environments in the Thau Lagoon. <i>Estuarine	Coastal and Shelf Science</i>	72:522-533.;Journal Article;2007;Benthic macrofauna and sediment reworking quantification in contrasted environments in the Thau Lagoon;72;;522-533;;;;;;;;E. Duport	F. Gilbert	J.-C. Poggiale	K. Dedieu	C. Rabouille	G. Stora;;Estuarine	Coastal and Shelf Science
1050;Núñez	J.	Ocaña	O.	Brito	M.D.C. (1997) TWO NEW SPECIES (POLYCHAETA: FAUVELIOPSIDAE AND NERILLIDAE) AND OTHER POLYCHAETES FROM THE MARINE LAGOON CAVE OF JAMEOS DEL AGUA	LANZAROTE (CANARY ISLANDS). <i>Bulletin of Marine Science</i>	60:252-260.;Journal Article;1997;TWO NEW SPECIES (POLYCHAETA: FAUVELIOPSIDAE AND NERILLIDAE) AND OTHER POLYCHAETES FROM THE MARINE LAGOON CAVE OF JAMEOS DEL AGUA	LANZAROTE (CANARY ISLANDS);60;2;252-260;;;;;;;;Jorge Núñez	Oscar Ocaña	Marìa Del Carmen Brito;;Bulletin of Marine Science
1051;Haaland	B.	Schram	T.A. (1983) Larval development and metamorphosis of Ophiodromus flexuosus (Delle Chiaje) (Hesionidae	Polychaeta). <i>SARSIA</i>	:85 – 96.;Journal Article;1983;Larval development and metamorphosis of Ophiodromus flexuosus (Delle Chiaje) (Hesionidae	Polychaeta);;68;85 – 96;;;;;;;;B Haaland	T. A. Schram;;SARSIA
1052;Fukuda	M.V.	Yunda-Guarin	G.	de Matos Nogueira	J.M. (2009) The genus Prosphaerosyllis (Polychaeta: Syllidae: Exogoninae) in Brazil	with description of a new species. <i>Journal of the Marine Biology Association of the United Kingdom</i>	89:1443-1454.;Journal Article;2009;The genus Prosphaerosyllis (Polychaeta: Syllidae: Exogoninae) in Brazil	with description of a new species;89;;1443-1454;;;;;;;;Marcelo Veronesi Fukuda	Gustavo Yunda-Guarin	João Miguel de Matos Nogueira;;Journal of the Marine Biology Association of the United Kingdom
1053;Prevedelli	D.	Simonini	R.	Ansaloni	I. (2001) Relationship of non-specific commensalism in the colonization of the deep layers of sediment. <i>Journal of the Marine Biological Association of the UK</i>	81:897-901.;Journal Article;2001;Relationship of non-specific commensalism in the colonization of the deep layers of sediment;81;6;897-901;;;;;;;;Daniela Prevedelli	Roberto Simonini	Ivano Ansaloni;;Journal of the Marine Biological Association of the UK
1054;Kitakoshi	T.	Shimizu	T. (2010) An oligochaete homologue of the Brachyury gene is expressed transiently in the third quartette of micromeres. <i>Gene Expression Patterns</i>	10:306-313.;Journal Article;2010;An oligochaete homologue of the Brachyury gene is expressed transiently in the third quartette of micromeres;10;6;306-313;;;;;;;;Tomohito Kitakoshi	Takashi Shimizu;;Gene Expression Patterns
1056;Duffy	J.E.	Hay	M.E. (1990) Seaweed Adaptations to Herbivory. <i>BioScience</i>	40:368-375.;Journal Article;1990;Seaweed Adaptations to Herbivory;40;5;368-375;;;;;;;;J. Emmett Duffy	Mark E. Hay;;BioScience
1057;Capa	M.	Hutchings	P.A.	Aguado	M.T.	Bott	N.J. (2011) Phylogeny of Sabellidae (Annelida) and relationships with other taxa inferred from morphology and multiple genes. <i>Cladistics</i>	27:449-169.;Journal Article;2011;Phylogeny of Sabellidae (Annelida) and relationships with other taxa inferred from morphology and multiple genes;27;;449-169;;;;;;;;Maria Capa	Pat A. Hutchings	M. Teresa Aguado	Nathan J. Bott;;Cladistics
1058;Fauchald	K.	Rouse	G.W. (1997) Polychaete Systematics: past and present. <i>Zoologica Scripta</i>	26:71-138.;Journal Article;1997;Polychaete Systematics: past and present;26;;71-138;;;;;;;;Kristian Fauchald	Greg W. Rouse;;Zoologica Scripta
1059;Imajima	M. (1990) Spionidae (Annelida	Polychaeta) from Japan. IV The Genus Prionospio (Prionospio). <i>Bull. Natn. Sci. Mus.	Tokyo	Ser. A</i>	18:105-140.;Journal Article;1990;Spionidae (Annelida	Polychaeta) from Japan. IV The Genus Prionospio (Prionospio);18;;105-140;;;;;;;;M. Imajima;;Bull. Natn. Sci. Mus.	Tokyo	Ser. A
1061;Carrera-Parra	L.F. (2006) Revision of Lumbrineris de Blainville	1828 (Polychaeta: Lumbrineridae). <i>Zootaxa</i>	1336:1-64.;Journal Article;2006;Revision of Lumbrineris de Blainville	1828 (Polychaeta: Lumbrineridae);1336;;1-64;;;;;;;;Luis F. Carrera-Parra;;Zootaxa
1062;Parapar	J.	Helgason	G.V.	Jirkov	I.	Moreira	J. (2011) Polychaetes of the genus Ampharete (Polychaeta: Ampharetidae) collected in Icelandic waters during the BIOICE project. <i>Helgoland Marine Research</i>	66:331-344.;Journal Article;2011;Polychaetes of the genus Ampharete (Polychaeta: Ampharetidae) collected in Icelandic waters during the BIOICE project;66;;331-344;;;;;;;;J. Parapar	Gudmundur V. Helgason	Igor Jirkov	Juan Moreira;;Helgoland Marine Research
1063;Fauchald	K.	Hancock	D. (1981) Deep-water polychaetes from a transect off central Oregon. <i>Allan Hancock Monographs in Marine Biology</i>	11:1-73.;Journal Article;1981;Deep-water polychaetes from a transect off central Oregon;11;;1-73;;;;;;;;Kristian Fauchald	D. Hancock;;Allan Hancock Monographs in Marine Biology
1064;Pearson	T.H. (1975) The benthic ecology of Loch Liunhe and Loch Eil	a sea- loc system on the west coast of Scotland IV. Changes in the benthic fauna attributable to organic enrichment. <i>Journal of Experimental Marine Biology and Ecology</i>	20:1-41.;Journal Article;1975;The benthic ecology of Loch Liunhe and Loch Eil	a sea- loc system on the west coast of Scotland IV. Changes in the benthic fauna attributable to organic enrichment;20;;1-41;;;;;;;;T. H. Pearson;;Journal of Experimental Marine Biology and Ecology
1065;Mchugh	D.	Tunnicliffe	V. (1994) Ecology and reproductive biology of the hydrothermal vent polychaete Amphisamytha galapagensis (Ampharetidae). <i>Marine Ecology Progress Series</i>	106:111-120.;Journal Article;1994;Ecology and reproductive biology of the hydrothermal vent polychaete Amphisamytha galapagensis (Ampharetidae);106;;111-120;;;;;;;;Damhnait Mchugh	Verena Tunnicliffe;;Marine Ecology Progress Series
1067;Fauvel	P. (1897) Recherches sur les Ampharétiens	Annélides Polychètes sédentaires. Morphologie	Anatomie	Histologie	Physiologie. <i>Bulletin scientifique de la France et de la Belgique</i>	30:277-489.;Journal Article;1897;Recherches sur les Ampharétiens	Annélides Polychètes sédentaires. Morphologie	Anatomie	Histologie	Physiologie;30;;277-489;;;;;;;;Pierre Fauvel;;Bulletin scientifique de la France et de la Belgique
1068;Price	R.	Warwick	R.M. (1980) Temporal Variations in Annual Production and Biomass in Estuarine Populations of two Polychaetes	Nephtys Hombergi and Ampharete Acutifrons. <i>Journal of the Marine Biology Association of the United Kingdom</i>	60:481-487.;Journal Article;1980;Temporal Variations in Annual Production and Biomass in Estuarine Populations of two Polychaetes	Nephtys Hombergi and Ampharete Acutifrons;60;;481-487;;;;;;;;R. Price	R. M. Warwick;;Journal of the Marine Biology Association of the United Kingdom
1069;Warwick	R.M. (1984) Species size distributions in marine benthic communities. <i>Oecologia</i>	61:32-41.;Journal Article;1984;Species size distributions in marine benthic communities;61;;32-41;;;;;;;;R. M. Warwick;;Oecologia
1070;Wehe	T.	Fiege	D. (2002) Annotated checklist of the polychaete species of the seas surrounding the Arabian Peninsula: Red Sea	Gulf of Aden	Arabian Sea	Gulf of Oman	Arabian Gulf. <i>Fauna of Arabia</i>	19:7-238.;Journal Article;2002;Annotated checklist of the polychaete species of the seas surrounding the Arabian Peninsula: Red Sea	Gulf of Aden	Arabian Sea	Gulf of Oman	Arabian Gulf;19;;7-238;;;;;;;;Thomas Wehe	Dieter Fiege;;Fauna of Arabia
1071;Jamieson	B.	Rouse	G.W. (1989) The spermatozoa of the polychaeta (Annelida): an ultrastructural review. <i>Biological reviews of the Cambridge Philosophical Society</i>	64:93-157.;Journal Article;1989;The spermatozoa of the polychaeta (Annelida): an ultrastructural review;64;;93-157;;;;;;;;B. Jamieson	Greg W. Rouse;;Biological reviews of the Cambridge Philosophical Society
1072;Fauchald	K. (1974) Deep-water errant polychaetes from Hardangerfjorden	Western Norway. <i>SARSIA</i>	57:1-32.;Journal Article;1974;Deep-water errant polychaetes from Hardangerfjorden	Western Norway;57;;1-32;;;;;;;;Kristian Fauchald;;SARSIA
1073;Banse	K. (1956) Über die Polychaeten-Besiedlung einiger submariner Höhlen. <i>Pubblicazioni Stazione Zoologica Napoli</i>	30:417-469.;Journal Article;1956;Über die Polychaeten-Besiedlung einiger submariner Höhlen;30;;417-469;;;;;;;;Karl Banse;;Pubblicazioni Stazione Zoologica Napoli
1074;Gravina	M.F.	Ardizzone	G.	Scaletta	F.	Chimenz	C. (1989) Descriptive analysis and classification of benthic communities in some mediterranean coastal lagoons (Central Italy). <i>Marine Ecology</i>	10:141-166.;Journal Article;1989;Descriptive analysis and classification of benthic communities in some mediterranean coastal lagoons (Central Italy);10;;141-166;;;;;;;;Maria Flavia Gravina	G.D. Ardizzone	F. Scaletta	C. Chimenz;;Marine Ecology
1075;Somaschini	A.	Gravina	M.F. (1989) Anellidi policheti di una prateria di Posidonia oceanica (L.) delile del Lazio Settentrionale (Civitavecchia). <i>Oebalia</i>	15:327-331.;Journal Article;1989;Anellidi policheti di una prateria di Posidonia oceanica (L.) delile del Lazio Settentrionale (Civitavecchia);15;;327-331;;;;;;;;Alessandra Somaschini	Maria Flavia Gravina;;Oebalia
1076;Cardell-Corral	M. (1985) Anélidos poliquetos asociados a las cornisas de Lithophyllum tortuosum (Rhodophyta	Corallinacea). <i>Misc. Zool.</i>	19:79-89.;Journal Article;1985;Anélidos poliquetos asociados a las cornisas de Lithophyllum tortuosum (Rhodophyta	Corallinacea);19;;79-89;;;;;;;;M.J. Cardell-Corral;;Misc. Zool.
1077;Giménez	F.	Marín	A. (1991) Los anélidos poliquetos de una sofatara submarina en el golfo de Nápoles. <i>Anales de Biología</i>	17:143-151.;Journal Article;1991;Los anélidos poliquetos de una sofatara submarina en el golfo de Nápoles;17;;143-151;;;;;;;;F. Giménez	A. Marín;;Anales de Biología
1078;Abd-Elnaby	F.A. (2009) Polychaete Study in Northeastern Mediterranean Coast of Egypt. <i>World Journal of Fish and Marine Sciences</i>	1:85-93.;Journal Article;2009;Polychaete Study in Northeastern Mediterranean Coast of Egypt;1;;85-93;;;;;;;;Faiza A Abd-Elnaby;;World Journal of Fish and Marine Sciences
1079;Glasby	C.J.	Timm	T.	Muir	A.	Gil	J. (2009) Catalogue of non-marine Polychaeta (Annelida) of the World. <i>Zootaxa</i>	2070:1-52.;Journal Article;2009;Catalogue of non-marine Polychaeta (Annelida) of the World;2070;;1-52;;;;;;;;Christopher J. Glasby	Tarmo Timm	Alexander Muir	João Gil;;Zootaxa
1080;Laubier	L. (1967) Sur quelques Aricidea (Polychètes	Paraonidae) de Banyuls-sur-mer. <i>Vie et Milieu</i>	28:99-132.;Journal Article;1967;Sur quelques Aricidea (Polychètes	Paraonidae) de Banyuls-sur-mer;28;;99-132;;;;;;;;L. Laubier;;Vie et Milieu
1085;Grant	J. (1983) The relative magnitude of biological and physical sediment reworking in an intertidal community. <i>Journal of Marine Research</i>	41:673-689.;Journal Article;1983;The relative magnitude of biological and physical sediment reworking in an intertidal community;41;;673-689;;;;;;;;Jonathan Grant;;Journal of Marine Research
1086;McLelland	J.A.	Gaston	G.R. (1994) Two New Species Of Cirrophorus (Polychaeta	Paraonidae) From The Northern Gulf of-Mexico. <i>Proceedings of the Biological Society of Washington</i>	107:524-531.;Journal Article;1994;Two New Species Of Cirrophorus (Polychaeta	Paraonidae) From The Northern Gulf of-Mexico;107;;524-531;;;;;;;;Jerry A. McLelland	Gary R. Gaston;;Proceedings of the Biological Society of Washington
1087;Tzetlin	A.B.	Zhadan	A. (2009) Morphological variation of axial non-muscular proboscis types in the Polychaeta. <i>Zoosymposia</i>	2:415 - 427.;Journal Article;2009;Morphological variation of axial non-muscular proboscis types in the Polychaeta;2;;415 - 427;;;;;;;;Alexander B. Tzetlin	Anna Zhadan;;Zoosymposia
1088;Mistri	M.	Fano	E.A.	Ghion	F.	Rossi	R. (2002) Disturbance and Community Pattern of Polychaetes Inhabiting Valle Magnavacca (Valli di Comacchio	Northern Adriatic Sea	Italy). <i>Marine Ecology</i>	22:31-49.;Journal Article;2002;Disturbance and Community Pattern of Polychaetes Inhabiting Valle Magnavacca (Valli di Comacchio	Northern Adriatic Sea	Italy);22;;31-49;;;;;;;;Michele Mistri	Elisa A. Fano	Francesco Ghion	Remigio Rossi;;Marine Ecology
1089;Clavier	J. (1984) Description du cycle biologique d\'Ampharete acutifrons (Grube	1860) (Annélide	Polychète). <i>C.R. Acad. Sc. Paris</i>	299:59-62.;Journal Article;1984;Description du cycle biologique d\'Ampharete acutifrons (Grube	1860) (Annélide	Polychète);299;;59-62;;;;;;;;Jaques Clavier;;C.R. Acad. Sc. Paris
1092;Arvanitidis	C. (2000) Polychaete fauna of the Aegean Sea: Inventory and new information. <i>Bulletin of Marine Science</i>	66:73-96.;Journal Article;2000;Polychaete fauna of the Aegean Sea: Inventory and new information;66;1;73-96;;;;;;;;Christos Arvanitidis;;Bulletin of Marine Science
1093;Serrano	L.	Cardell-Corral	M.	Lozoya	J.	Sardá	R. (2011) A polychaete-dominated community in the NW Mediterranean Sea	20 years after cessation of sewage discharges.. <i>Italian Journal of Zoology</i>	78:333–346.;Journal Article;2011;A polychaete-dominated community in the NW Mediterranean Sea	20 years after cessation of sewage discharges.;78;;333–346;;;;;;;;L.G. Serrano	M.J. Cardell-Corral	J.P. Lozoya	Rafael Sardá;;Italian Journal of Zoology
1095;Rivain	V. (1983) Données sur la reproduction de la Polychète Armandia polyophthalma Kukenthal 1887 (Ophélidé) dans la région de Granville. <i>Comptes rendus des séances de l'Académie des sciences. Série 3	Sciences de la vie</i>	297:383-385.;Journal Article;1983;Données sur la reproduction de la Polychète Armandia polyophthalma Kukenthal 1887 (Ophélidé) dans la région de Granville;297;;383-385;;;;;;;;Vincent Rivain;;Comptes rendus des séances de l'Académie des sciences. Série 3	Sciences de la vie
1097;Echavarri-Erasun	B.	Juanes	J.A.	García-Castrillo	G.	Revilla	J.A. (2007) Medium-term responses of rocky bottoms to sewage discharges from a deepwater outfall in the NE Atlantic. <i>Marine Pollution Bulletin</i>	54:941-954.;Journal Article;2007;Medium-term responses of rocky bottoms to sewage discharges from a deepwater outfall in the NE Atlantic;54;;941-954;;;;;;;;Beatriz Echavarri-Erasun	Jose A. Juanes	Gerardo García-Castrillo	Jose A. Revilla;;Marine Pollution Bulletin
1098;Antoniadou	C.	Chintiroglou	C. (2005) Response of polychaete populations to disturbance: an evaluation of methods in hard substratum. <i>Fresenius Environmental Bulletin</i>	14:1066-1073.;Journal Article;2005;Response of polychaete populations to disturbance: an evaluation of methods in hard substratum;14;11;1066-1073;;;;;;;;Chryssanthi Antoniadou	Chariton Chintiroglou;;Fresenius Environmental Bulletin
1099;Lejart	M.	Hily	C. (2011) Differential response of benthic macrofauna to the formation of novel oyster reefs (Crassostrea gigas	Thunberg) on soft and rocky substrate in the intertidal of the Bay of Brest	France. <i>Journal of Sea Research</i>	65:84-93.;Journal Article;2011;Differential response of benthic macrofauna to the formation of novel oyster reefs (Crassostrea gigas	Thunberg) on soft and rocky substrate in the intertidal of the Bay of Brest	France;65;;84-93;;;;;;;;Morgane Lejart	Christian Hily;;Journal of Sea Research
1100;Gherardi	M.	Sciscioli	M.	Lepore	E.	Todisco	G.	Giangrande	A. (2007) The role of schizogenesis in population dynamics of Timarete filigera (Polychaeta: Cirratulidae): 2-years observations in the Port of Bari (South Adriatic Sea). <i>Marine Ecology</i>	28:306-314.;Journal Article;2007;The role of schizogenesis in population dynamics of Timarete filigera (Polychaeta: Cirratulidae): 2-years observations in the Port of Bari (South Adriatic Sea);28;2;306-314;;;;;;;;Miriam Gherardi	Margherita Sciscioli	Elena Lepore	Giuseppina Todisco	Adriana Giangrande;;Marine Ecology
1101;Casellato	S.	Stefanon	A. (2008) Coralligenous habitat in the northern Adriatic Sea: an overview. <i>Marine Ecology</i>	29:321-341.;Journal Article;2008;Coralligenous habitat in the northern Adriatic Sea: an overview;29;3;321-341;;;;;;;;Sandra Casellato	Antonio Stefanon;;Marine Ecology
1102;Bustamante	M.	Tajadura-Martín	F.J.	Saiz-Salinas	J.I. (2007) Intertidal macrofaunal communities in an intensely polluted estuary. <i>Environmental Monitoring and Assessment</i>	134:397–410.;Journal Article;2007;Intertidal macrofaunal communities in an intensely polluted estuary;134;;397–410;;;;;;;;M. Bustamante	F. J. Tajadura-Martín	J. I. Saiz-Salinas;;Environmental Monitoring and Assessment
1103;Chapman	N.D.	Moore	C.G.	Harries	D.B.	Lyndon	A.R. (2007) Recruitment patterns of Serpula vermicularis L. (Polychaeta	Serpulidae) in Loch Creran	Scotland. <i>Estuarine	Coastal and Shelf Science</i>	73:598-606.;Journal Article;2007;Recruitment patterns of Serpula vermicularis L. (Polychaeta	Serpulidae) in Loch Creran	Scotland;73;3-4;598-606;;;;;;;;Nicola D. Chapman	Colin G. Moore	Dan B. Harries	Alastair R. Lyndon;;Estuarine	Coastal and Shelf Science
1104;Antoniadou	C.	Chintiroglou	C. (2005) Biodiversity of zoobenthic hard-substrate sublittoral communities in the Eastern Mediterranean (North Aegean Sea). <i>Estuarine	Coastal and Shelf Science</i>	62:637-653.;Journal Article;2005;Biodiversity of zoobenthic hard-substrate sublittoral communities in the Eastern Mediterranean (North Aegean Sea);62;4;637-653;;;;;;;;Chryssanthi Antoniadou	Chariton Chintiroglou;;Estuarine	Coastal and Shelf Science
1106;Woodin	S.A. (1972) Polychaete abundance patterns in a marine soft- sediment environment: the importance of biological interactions. <i>Ecological Monographs</i>	44:171-187.;Journal Article;1972;Polychaete abundance patterns in a marine soft- sediment environment: the importance of biological interactions;44;;171-187;;;;;;;;Sarah Ann Woodin;;Ecological Monographs
1107;Dauvin	J.	Bachelet	G.	Bellan	G. (2006) Biodiversity and biogeographic relationships of the polychaete fauna in French Atlantic and Mediterranean waters. <i>Scientia Marina</i>	70:259-267.;Journal Article;2006;Biodiversity and biogeographic relationships of the polychaete fauna in French Atlantic and Mediterranean waters;70;;259-267;;;;;;;;Jean-Claude Dauvin	Guy Bachelet	Gérard Bellan;;Scientia Marina
1108;Cognetti	G. (1982) Adaptive Strategy of Brackish-water Fauna in pure and polluted waters. <i>Marine Pollution Bulletin</i>	13:247-250.;Journal Article;1982;Adaptive Strategy of Brackish-water Fauna in pure and polluted waters;13;;247-250;;;;;;;;Giuseppe Cognetti;;Marine Pollution Bulletin
1109;Sardá	R.	San Martín	G. (1992) Streptosyllis verrilli (Moore	1907)	new combination	life cycle	population dynamics and production from a salt marsh in southern New England. <i>Bulletin of Marine Science</i>	51:407-419.;Journal Article;1992;Streptosyllis verrilli (Moore	1907)	new combination	life cycle	population dynamics and production from a salt marsh in southern New England;51;;407-419;;;;;;;;Rafael Sardá	Guillermo San Martín;;Bulletin of Marine Science
1110;Eaton	L. (2001) Development and Validation of Biocriteria Using Benthic Macroinvertebrates for North Carolina Estuarine Waters. <i>Marine Pollution Bulletin</i>	42:23-30.;Journal Article;2001;Development and Validation of Biocriteria Using Benthic Macroinvertebrates for North Carolina Estuarine Waters;42;;23-30;;;;;;;;Lawrence Eaton;;Marine Pollution Bulletin
1111;Florou	H.	Tsytsugina	V.	Polikarpov	G.	Trabidou	G.	Gorbenko	V.	Chaloulou	C. (2004) Field observations of the effects of protracted low levels of ionizing radiation on natural aquatic population by using a cytogenetic tool. <i>Journal of Environmental Radioactivity</i>	75:267-283.;Journal Article;2004;Field observations of the effects of protracted low levels of ionizing radiation on natural aquatic population by using a cytogenetic tool;75;;267-283;;;;;;;;H. Florou	V. Tsytsugina	G.G. Polikarpov	G. Trabidou	V. Gorbenko	C.H. Chaloulou;;Journal of Environmental Radioactivity
1112;Minello	T.J.	Zimmermann	R.J. (1992) Utilization of natural and transplanted Texas salt marshes by fish and decapod crustaceans. <i>Marine Ecology Progress Series</i>	90:273-285.;Journal Article;1992;Utilization of natural and transplanted Texas salt marshes by fish and decapod crustaceans;90;;273-285;;;;;;;;Thomas J. Minello	Roger J. Zimmermann;;Marine Ecology Progress Series
1113;Teaca	A.	Begun	T.	Gomoiu	M. (2006) Recent data on benthic populations from hard bottom mussel community in the romanian Black Sea coastal zone. <i>Geo-Eco-Marina</i>	12:43-51.;Journal Article;2006;Recent data on benthic populations from hard bottom mussel community in the romanian Black Sea coastal zone;12;;43-51;;;;;;;;Adrian Teaca	Tatiana Begun	M.T. Gomoiu;;Geo-Eco-Marina
1114;Hauenschild	C. (1953) Neue Versuche über phänotypische Geschlechtsbestimmung bei Polychäten. <i>Die Naturwissenschaften</i>	6:186-189.;Journal Article;1953;Neue Versuche über phänotypische Geschlechtsbestimmung bei Polychäten;6;;186-189;;;;;;;;C. Hauenschild;;Die Naturwissenschaften
1115;Surugiu	V. (2011) Polychaete research in the Black Sea. <i>Romanian Journal of Aquatic Ecology</i>	1:101-122.;Journal Article;2011;Polychaete research in the Black Sea;1;;101-122;;;;;;;;V. Surugiu;;Romanian Journal of Aquatic Ecology
1116;Micu	D.	Nita	V. (2009) First record of the Asian prawn Palaemon macrodactylus Rathbun	1902 (Caridea: Palaemonoidea: Palaemonidae) from the Black Sea. <i>Aquatic Invasions</i>	4:597-604.;Journal Article;2009;First record of the Asian prawn Palaemon macrodactylus Rathbun	1902 (Caridea: Palaemonoidea: Palaemonidae) from the Black Sea;4;;597-604;;;;;;;;D. Micu	Victor Nita;;Aquatic Invasions
1117;Eckelbarger	K.J. (1974) Population biology and larval development of the terebellid polychaete Nicolea zostericola. <i>Marine Biology</i>	27:101-113.;Journal Article;1974;Population biology and larval development of the terebellid polychaete Nicolea zostericola;27;;101-113;;;;;;;;Kevin J. Eckelbarger;;Marine Biology
1118;Cantone	G.	Fassari	G.	Brigandi	S. (1979) Ricerch sui policheti e molluschi di una grotta semisommersa del litorale catanese. <i>Animalia</i>	6:127-141.;Journal Article;1979;Ricerch sui policheti e molluschi di una grotta semisommersa del litorale catanese;6;;127-141;;;;;;;;Grazia Cantone	Giuseppe Fassari	Salvatore Brigandi;;Animalia
1119;Ballesteros	E. (2006) Mediterranean coralligenous assemblages: a synthesis of present knowledge. <i>Oceanography and Marine Biology: An Annual Review</i>	44:123-196.;Journal Article;2006;Mediterranean coralligenous assemblages: a synthesis of present knowledge;44;;123-196;;;;;;;;E. Ballesteros;;Oceanography and Marine Biology: An Annual Review
1120;Wu	B.L. (1964) Subspecific Differentiation and Ecological Characteristics of Capitella capitata (Fabricius	1780) (Polychaeta	Capitellidae). <i>Oceanologia et Limnologia Sinica</i>	6:260-271.;Journal Article;1964;Subspecific Differentiation and Ecological Characteristics of Capitella capitata (Fabricius	1780) (Polychaeta	Capitellidae);6;;260-271;;;;;;;;B. L. Wu;;Oceanologia et Limnologia Sinica
1121;Warren	L.M. (1991) Problems in capitellid taxonomy. The genera Capitella	Capitomastus and Capitellides (Polychaeta). <i>Ophelia</i>	supplement:275-282.;Journal Article;1991;Problems in capitellid taxonomy. The genera Capitella	Capitomastus and Capitellides (Polychaeta);supplement;;275-282;;;;;;;;Lynda M. Warren;;Ophelia
1122;Riera	R.	Núñez	J.	Del Carmen Brito	M. (2010) Check‐list of interstitial polychaetes from intertidal and shallow subtidal soft bottoms of Tenerife	Canary Islands. <i>Arquipelago. Life and Marine Sciences</i>	27:21-39.;Journal Article;2010;Check‐list of interstitial polychaetes from intertidal and shallow subtidal soft bottoms of Tenerife	Canary Islands;27;;21-39;;;;;;;;Rodrigo Riera	Jorge Núñez	María Del Carmen Brito;;Arquipelago. Life and Marine Sciences
1123;Albertelli	G.	Chiantore	M.	Covazzi Harriague	A.	Danovaro	R.	Della Croce	N. (1999) Community Experiments Using Benthic Chambers: 2. Meioand Macrofaunal Community Structure and Metabolism. <i>Chemistry and Ecology</i>	16:51-66.;Journal Article;1999;Community Experiments Using Benthic Chambers: 2. Meioand Macrofaunal Community Structure and Metabolism;16;;51-66;;;;;;;;G Albertelli	M. Chiantore	A. Covazzi Harriague	R. Danovaro	N. Della Croce;;Chemistry and Ecology
1124;Desprez	M.	Ducrotoy	J.	Sylvand	B. (1986) Fluctuations naturelles et 6volution artificielle des biocdnoses macrozoobenthiques intertidales de trois estuaires des cdtes frangaises de la Manche. <i>Hydrobiologia</i>	142:249-270.;Journal Article;1986;Fluctuations naturelles et 6volution artificielle des biocdnoses macrozoobenthiques intertidales de trois estuaires des cdtes frangaises de la Manche;142;;249-270;;;;;;;;M. Desprez	J.-P. Ducrotoy	B. Sylvand;;Hydrobiologia
1125;Rizzo	A.E.	Amaral	A.C.Z. (2001) Spatial distribution of Annelids in the intertidal zone in São Sebstião Channel	Brazil. <i>Scientia Marina</i>	65:323-331.;Journal Article;2001;Spatial distribution of Annelids in the intertidal zone in São Sebstião Channel	Brazil;65;;323-331;;;;;;;;Alexandra Elaine Rizzo	A. C. Z. Amaral;;Scientia Marina
1126;Sardá	R. (1985) Anélidos Poliquetos del Estrecho de Gibraltar. l. Amphinomida	Spintherida y Phillodocida. <i>Misc. Zool.</i>	9:65-78.;Journal Article;1985;Anélidos Poliquetos del Estrecho de Gibraltar. l. Amphinomida	Spintherida y Phillodocida;9;;65-78;;;;;;;;Rafael Sardá;;Misc. Zool.
1127;Warren	L.M.	George	D.G. (1986) Capitella caribaeorum sp. nov.	a new capitellid polychaete from the Carribean. <i>Bulletin of the British Museum (Natural History). Zoology</i>	50:117-125.;Journal Article;1986;Capitella caribaeorum sp. nov.	a new capitellid polychaete from the Carribean;50;;117-125;;;;;;;;Lynda M. Warren	David G. George;;Bulletin of the British Museum (Natural History). Zoology
1128;Wilson	D.P. (1937) The influence of the substratum on the metamorphosis of Notomastus larvae. <i>Journal of the Marine Biological Association of the United Kingdom</i>	22:227-243.;Journal Article;1937;The influence of the substratum on the metamorphosis of Notomastus larvae;22;;227-243;;;;;;;;Douglas P. Wilson;;Journal of the Marine Biological Association of the United Kingdom
1130;Ben-Eliahu	M.N. (1976) Polychaete cryptofauna from rims of similar intertidal vermetid reefs on the Mediterranean coast of Israel and in the Gulf of Elat: Sedentaria. <i>Israel Journal of Zoology</i>	25:121-155.;Journal Article;1976;Polychaete cryptofauna from rims of similar intertidal vermetid reefs on the Mediterranean coast of Israel and in the Gulf of Elat: Sedentaria;25;;121-155;;;;;;;;M. N. Ben-Eliahu;;Israel Journal of Zoology
1131;Laubier	L. (1966) Sur quelques Annélides Polychètes de la région de Beyrouth. <i>Misc.Pap.Nat.Sci.American Univ.Beirut</i>	5:9-23.;Journal Article;1966;Sur quelques Annélides Polychètes de la région de Beyrouth;5;;9-23;;;;;;;;L. Laubier;;Misc.Pap.Nat.Sci.American Univ.Beirut
1132;Fauchald	K. (1977) Polychaetes from intertidal areas in Panama	with a review of previous shallow-water records. <i>Smithsonian Contributions to Zoology</i>	221:1-81.;Journal Article;1977;Polychaetes from intertidal areas in Panama	with a review of previous shallow-water records;221;;1-81;;;;;;;;Kristian Fauchald;;Smithsonian Contributions to Zoology
1133;Ben-Eliahu	M.N. (1976) Errant polychaete cryptofauna (excluding Syllidae and Nereidae) from rims of similar intertidal vermetid reefs on the Mediterranean coast of Israel and in the Gulf of Elat. <i>Israel Journal of Zoology</i>	25:156-177.;Journal Article;1976;Errant polychaete cryptofauna (excluding Syllidae and Nereidae) from rims of similar intertidal vermetid reefs on the Mediterranean coast of Israel and in the Gulf of Elat;25;;156-177;;;;;;;;M. N. Ben-Eliahu;;Israel Journal of Zoology
1134;Cardell	M.	Gili	J. (1988) Distribution of a populatiion of annelid polychaetes in the \"trottoir\" of the midlittoral zone of the coast of North-East Spain	Western Mediterranean. <i>Marine Biology</i>	99:83-92.;Journal Article;1988;Distribution of a populatiion of annelid polychaetes in the \"trottoir\" of the midlittoral zone of the coast of North-East Spain	Western Mediterranean;99;;83-92;;;;;;;;M.J. Cardell	J.M. Gili;;Marine Biology
1135;Sardá	R. (1986) Fauna de anélidos poliquetos de la región del Estrecho de Gibraltar. III. Eunicida	Orbiniida	Spionida	Magelonida	Chaetopterida	Ctenodrilida	Flabelligerida	Opheliida	Oweniida	Capitellida	Terebellida	Sabellida y Nerillida.. <i>Misc. Zool.</i>	10:71-85.;Journal Article;1986;Fauna de anélidos poliquetos de la región del Estrecho de Gibraltar. III. Eunicida	Orbiniida	Spionida	Magelonida	Chaetopterida	Ctenodrilida	Flabelligerida	Opheliida	Oweniida	Capitellida	Terebellida	Sabellida y Nerillida.;10;;71-85;;;;;;;;Rafael Sardá;;Misc. Zool.
1137;Sardá	R. (1991) Polychaete Communities Related to Plant Covering in the Mediolittoral and Infralittoral Zones of the Balearic Islands (Western Mediterranean). <i>Marine Ecology</i>	12:341-460.;Journal Article;1991;Polychaete Communities Related to Plant Covering in the Mediolittoral and Infralittoral Zones of the Balearic Islands (Western Mediterranean);12;4;341-460;;;;;;;;Rafael Sardá;;Marine Ecology
1138;Sardá	R. (1988) La fauna d\'anellids poliquets de Ia regio de I\'estret de Gibraltar	II. Dades qualitatives poblacionals de les diferents facies algals. <i>Bull. Inst. Cat. Hist. Nat.</i>	55:5-15.;Journal Article;1988;La fauna d\'anellids poliquets de Ia regio de I\'estret de Gibraltar	II. Dades qualitatives poblacionals de les diferents facies algals;55;;5-15;;;;;;;;Rafael Sardá;;Bull. Inst. Cat. Hist. Nat.
1139;Ben-Eliahu	M.N. (1972) Littoral polychaeta from Cyprus. <i>Tethys</i>	4:85-94.;Journal Article;1972;Littoral polychaeta from Cyprus;4;1;85-94;;;;;;;;M. N. Ben-Eliahu;;Tethys
1140;Hartman	O. (1959) Catalogue of the Polychaetous Annelids of the World. Parts 1 and 2. <i>Occasional Papers of the Allan Hancock Foundation</i>	23:628.;Journal Article;1959;Catalogue of the Polychaetous Annelids of the World. Parts 1 and 2;23;;628;;;;;;;;O. Hartman;;Occasional Papers of the Allan Hancock Foundation
1141;Tsuchiya	M.	Bellan-Santini	D. (1989) Vertical distribution of shallow rocky shore organisms and community structure of mussel beds (Mytilus galloprovincialis) along the coast of Marseille	France. <i>Mésogée</i>	49:91-110.;Journal Article;1989;Vertical distribution of shallow rocky shore organisms and community structure of mussel beds (Mytilus galloprovincialis) along the coast of Marseille	France;49;;91-110;;;;;;;;Makoto Tsuchiya	Denise Bellan-Santini;;Mésogée
1142;Ben-Eliahu	M.N.	Safriel	U. (1982) A comparison between species diversities of polychaetes from tropical and temperate structurally similar rocky intertidal habitats. <i>Journal of Biogeography</i>	9:371-390.;Journal Article;1982;A comparison between species diversities of polychaetes from tropical and temperate structurally similar rocky intertidal habitats;9;;371-390;;;;;;;;M. N. Ben-Eliahu	U.N. Safriel;;Journal of Biogeography
1143;Ben-Eliahu	M.N. (1975) Polychaete cryptofauna from rims of similar intertidal vermetid reefs on the Mediterranean coast of Israel and in the Gulf of Elat: Sabelllidae ( Polychaeta Sedentaria). <i>Israel Journal of Zoology</i>	24:54-70.;Journal Article;1975;Polychaete cryptofauna from rims of similar intertidal vermetid reefs on the Mediterranean coast of Israel and in the Gulf of Elat: Sabelllidae ( Polychaeta Sedentaria);24;;54-70;;;;;;;;M. N. Ben-Eliahu;;Israel Journal of Zoology
1144;Ben-Eliahu	M.N. (1977) Polychaete cryptofauna from rims of similar intertidal vermetid reefs on the Mediterranean coast of Israel and in the Gulf of Elat: Exogoninae and Autolytinae (Polychaeta Errantia: Syllidae). <i>Israel Journal of Zoology</i>	26:59-99.;Journal Article;1977;Polychaete cryptofauna from rims of similar intertidal vermetid reefs on the Mediterranean coast of Israel and in the Gulf of Elat: Exogoninae and Autolytinae (Polychaeta Errantia: Syllidae);26;;59-99;;;;;;;;M. N. Ben-Eliahu;;Israel Journal of Zoology
1145;Ben-Eliahu	M.N. (1977) Polychaete cryptofauna from rims of similar intertidal vermetid reefs on the Mediterranean coast of Israel and in the Gulf of Elat: Syllinae and Eusyllinae ( Polychaeta Errantia:Syllidae). <i>Israel Journal of Zoology</i>	26:1-58.;Journal Article;1977;Polychaete cryptofauna from rims of similar intertidal vermetid reefs on the Mediterranean coast of Israel and in the Gulf of Elat: Syllinae and Eusyllinae ( Polychaeta Errantia:Syllidae);26;;1-58;;;;;;;;M. N. Ben-Eliahu;;Israel Journal of Zoology
1146;Ben-Eliahu	M.N. (1976) Polychaete cryptofauna from rims of similar intertidal vermetid reefs on the Mediterranean coast of Israel and in the Gulf of Elat: Serpulidae (Polychaeta Sedentaria). <i>Israel Journal of Zoology</i>	25:103-119.;Journal Article;1976;Polychaete cryptofauna from rims of similar intertidal vermetid reefs on the Mediterranean coast of Israel and in the Gulf of Elat: Serpulidae (Polychaeta Sedentaria);25;;103-119;;;;;;;;M. N. Ben-Eliahu;;Israel Journal of Zoology
1147;Salen-Picard	C.	Darnaude	A.M.	Arlhac	D.	Harmelin-Vivien	M.L. (2002) Fluctuations of macrobenthic populations: a link between climate-driven river run-off and sole fishery yields in the Gulf of Lions. <i>Oecologia</i>	133:380–388.;Journal Article;2002;Fluctuations of macrobenthic populations: a link between climate-driven river run-off and sole fishery yields in the Gulf of Lions;133;;380–388;;;;;;;;Chantal Salen-Picard	Audrey M. Darnaude	Denise Arlhac	Mireille L. Harmelin-Vivien;;Oecologia
1148;Akoumianaki	I.	Nicolaidou	A. (2007) Spatial variability and dynamics of macrobenthos in a Mediterranean delta front area: The role of physical processes. <i>Journal of Sea Research</i>	57:47–64.;Journal Article;2007;Spatial variability and dynamics of macrobenthos in a Mediterranean delta front area: The role of physical processes;57;;47–64;;;;;;;;Ioanna Akoumianaki	Artemis Nicolaidou;;Journal of Sea Research
1149;Lipkin	Y.	Safriel	U. (1971) Intertidal zonation on rocky shores at Mikhmoret (Meditteranean	Israel). <i>Journal of Ecology</i>	59:1-30.;Journal Article;1971;Intertidal zonation on rocky shores at Mikhmoret (Meditteranean	Israel);59;;1-30;;;;;;;;Y. Lipkin	U. Safriel;;Journal of Ecology
1150;Hartmann-Schröder	G. (1965) Zur Kenntnis der eulitoralen Polychaetenfauna von Hawaii	Palmyra und Samoa. <i>Naturwissenschaflichen Vereins in Hamburg	Abhandlungen und Verhandlungen</i>	9:81-161.;Journal Article;1965;Zur Kenntnis der eulitoralen Polychaetenfauna von Hawaii	Palmyra und Samoa;9;;81-161;;;;;;;;Gesa Hartmann-Schröder;;Naturwissenschaflichen Vereins in Hamburg	Abhandlungen und Verhandlungen
1151;Alos	C. (1990) Anélidos poliquetos del Cabo de Creus (NE España). Facies de Corallina elongata Ellis & Solander y de Cystoseira mediterranea (J. Fieldmann). <i>Misc. Zool.</i>	14:17-28.;Journal Article;1990;Anélidos poliquetos del Cabo de Creus (NE España). Facies de Corallina elongata Ellis & Solander y de Cystoseira mediterranea (J. Fieldmann);14;;17-28;;;;;;;;C. Alos;;Misc. Zool.
1152;Hartman	O. (1965) Supplement and index to the catalogue of the polychaetous annelids of the World	including additions and emendations since 1959. <i>Occasional Papers of the Allan Hancock Foundation</i>	23:1-197.;Journal Article;1965;Supplement and index to the catalogue of the polychaetous annelids of the World	including additions and emendations since 1959;23;;1-197;;;;;;;;O. Hartman;;Occasional Papers of the Allan Hancock Foundation
1153;Marzialetti	S.	Nicoletti	L.	Ardizzone	G.D. (2009) The polychaete community of the Fregene artificial reef (Tyrrhenian Sea	Italy): a 20-year study (1981–2001). <i>Zoosymposia</i>	2:551 - 566.;Journal Article;2009;The polychaete community of the Fregene artificial reef (Tyrrhenian Sea	Italy): a 20-year study (1981–2001);2;;551 - 566;;;;;;;;Sara Marzialetti	Luisa Nicoletti	Gian Domenico Ardizzone;;Zoosymposia
1154;Gray	J.S.	Waldichuk	M.	Newton	A.	Berry	R.	Holden	A.	Pearson	T.H. (1979) Pollution-Induced Changes in Populations. <i>Philosophical transactions of the Royal Society of London. Series B	Biological sciences</i>	286:545-561.;Journal Article;1979;Pollution-Induced Changes in Populations;286;;545-561;;;;;;;;J. S. Gray	M. Waldichuk	A.J. Newton	R.J. Berry	A.V. Holden	T. H. Pearson;;Philosophical transactions of the Royal Society of London. Series B	Biological sciences
1155;Can	E.	Kevrekidis	T.	Cihangir	B. (2009) Factors affecting monthly variation in population density of the capitellid polychaete Heteromastus filiformis in a hyperhaline Mediterranean coastal lagoon. <i>Transitional Waters Bulletin</i>	3:10-23.;Journal Article;2009;Factors affecting monthly variation in population density of the capitellid polychaete Heteromastus filiformis in a hyperhaline Mediterranean coastal lagoon;3;;10-23;;;;;;;;E. Can	Theodoros Kevrekidis	B. Cihangir;;Transitional Waters Bulletin
1158;Andersen	B.	Carl	J.	Grønkjær	P.	Støttrup	J. (2005) Feeding ecology and growth of age 0 year Platichthys flesus (L.) in a vegetated and a bare sand habitat in a nutrient rich fjord. <i>Journal of Fish Biology</i>	66:531-552.;Journal Article;2005;Feeding ecology and growth of age 0 year Platichthys flesus (L.) in a vegetated and a bare sand habitat in a nutrient rich fjord;66;;531-552;;;;;;;;B.S. Andersen	J.D Carl	P. Grønkjær	J.G Støttrup;;Journal of Fish Biology
1159;Robinson	J.	Newell	R.	Seiderer	L.	Simpson	N. (2005) Impacts of aggregate dredging on sediment composition and associated benthic fauna at an offshore dredge site in the southern North Sea. <i>Marine Environmental Research</i>	60:51-68.;Journal Article;2005;Impacts of aggregate dredging on sediment composition and associated benthic fauna at an offshore dredge site in the southern North Sea;60;;51-68;;;;;;;;J.E. Robinson	R.C. Newell	L.J. Seiderer	N.M. Simpson;;Marine Environmental Research
1160;Glasby	C.J.	Timm	T. (2008) Global diversity of polychaetes (Polychaeta; Annelida) in freshwater. <i>Hydrobiologia</i>	595:107–115.;Journal Article;2008;Global diversity of polychaetes (Polychaeta; Annelida) in freshwater;595;;107–115;;;;;;;;Christopher J. Glasby	Tarmo Timm;;Hydrobiologia
1167;Neuhoff	H. (1979) Influence of temperature and salinity on food conversion and growth of different Nereis species (Polychaeta	Annelida). <i>Marine Ecology Progress Series</i>	1:255-262.;Journal Article;1979;Influence of temperature and salinity on food conversion and growth of different Nereis species (Polychaeta	Annelida);1;;255-262;;;;;;;;HG Neuhoff;;Marine Ecology Progress Series
1168;Maurer	D.	Keck	R.T.	Tinsman	J.	Leathem	W.A. (1982) Vertical migration and mortality of benthos in dredged material: Part III—polychaeta. <i>Marine Environmental Research</i>	6:49-68.;Journal Article;1982;Vertical migration and mortality of benthos in dredged material: Part III—polychaeta;6;;49-68;;;;;;;;Don Maurer	Richard T Keck	J. Tinsman	Wayne A Leathem;;Marine Environmental Research
1170;Fong	P.P.	Pearse	J. (1992) Photoperiodic regulation of parturition in the self-fertilizing viviparous polychaete Neanthes limnicola from central California. <i>Marine Biology</i>	112:81-89.;Journal Article;1992;Photoperiodic regulation of parturition in the self-fertilizing viviparous polychaete Neanthes limnicola from central California;112;;81-89;;;;;;;;Peter P. Fong	J.S. Pearse;;Marine Biology
1171;Almeida	W.D.O.	Christoffersen	M.L.	Amorim	D.D.S.	Garaffoni	A.R.S.	Silva	G.S. (2003) Polychaeta	Annelida and Articulata are not monophyletic: articulating the Metameria (Metazoa	Coelomata). <i>Revista Brasileira de Zoologia</i>	20:23-57.;Journal Article;2003;Polychaeta	Annelida and Articulata are not monophyletic: articulating the Metameria (Metazoa	Coelomata);20;;23-57;;;;;;;;Waltécio De Oliveira Almeida	Martin Lindsey Christoffersen	Dalton De Souza Amorim	André Rinaldo Senna Garaffoni	Gustavo Sene Silva;;Revista Brasileira de Zoologia
1172;Gerino	M.	Frignani	M.	Mugnai	C.	Bellucci	L.	Prevedelli	D.	Valentini	A.	Castelli	A.	Delmotte	S.	Sauvage	S. (2007) Bioturbation in the Venice Lagoon: Rates and relationship to organisms. <i>Acta Oecologica</i>	32:14-25.;Journal Article;2007;Bioturbation in the Venice Lagoon: Rates and relationship to organisms;32;;14-25;;;;;;;;Magali Gerino	M Frignani	C Mugnai	L Bellucci	Daniela Prevedelli	A Valentini	Alberto Castelli	S Delmotte	S Sauvage;;Acta Oecologica
1173;Bouchet	V.M.	Sauriau	P.	Debenay	J.	Mermillod-Blondin	F.	Schmidt	S.	Amiard	J.	Dupas	B. (2009) Influence of the mode of macrofauna-mediated bioturbation on the vertical distribution of living benthic foraminifera: First insight from axial tomodensitometry. <i>Journal of Experimental Marine Biology and Ecology</i>	371:20-33.;Journal Article;2009;Influence of the mode of macrofauna-mediated bioturbation on the vertical distribution of living benthic foraminifera: First insight from axial tomodensitometry;371;;20-33;;;;;;;;Vincent M.P. Bouchet	Pierre-Guy Sauriau	Jean-Pierre Debenay	Florian Mermillod-Blondin	Sabine Schmidt	Jean-Claude Amiard	Benoît Dupas;;Journal of Experimental Marine Biology and Ecology
1174;Lacalli	T.C. (1981) Annual spawning cycles and planktonic larvae of benthic invertebrates from Passamaquoddy Bay	New Brunswick. <i>Canadian Journal of Zoology</i>	59:423-440.;Journal Article;1981;Annual spawning cycles and planktonic larvae of benthic invertebrates from Passamaquoddy Bay	New Brunswick;59;;423-440;;;;;;;;Thurston C Lacalli;;Canadian Journal of Zoology
1177;Mazik	K.	Elliott	M. (2000) The effects of chemical pollution on the bioturbation potential of estuarine intertidal mudflats. <i>Helgoland Marine Research</i>	54:99–109.;Journal Article;2000;The effects of chemical pollution on the bioturbation potential of estuarine intertidal mudflats;54;;99–109;;;;;;;;Krystina Mazik	M. Elliott;;Helgoland Marine Research
1178;McIntosh	W.C. (1874) On the Annelida of St. Andrews. <i>Annals and Magazine of Natural History</i>	14:192-207.;Journal Article;1874;On the Annelida of St. Andrews;14;;192-207;;;;;;;;William Carmichael McIntosh;;Annals and Magazine of Natural History
1179;Tebble	N. (1956) The polychaete fauna of the Gold Coast. <i>Bulletin of the British Museum (Natural History) Zoology</i>	3:59-148.;Journal Article;1956;The polychaete fauna of the Gold Coast;3;;59-148;;;;;;;;Norman Tebble;;Bulletin of the British Museum (Natural History) Zoology
1180;Kirchman	D.	Graham	S.	Reish	D.	Mitchell	R. (1981) Bacteria induce settlement and metamorphosis of Janua (Dexiospira) brasiliensis Grube (Polychaeta:Spirorbidae). <i>Journal of Experimental Marine Biology and Ecology</i>	56:153–163.;Journal Article;1981;Bacteria induce settlement and metamorphosis of Janua (Dexiospira) brasiliensis Grube (Polychaeta:Spirorbidae);56;1–3;153–163;;;;;;;;David Kirchman	Stephen Graham	Donald Reish	Ralph Mitchell;;Journal of Experimental Marine Biology and Ecology
1181;Pilgrim	M. (1965) The coelomocytes of the maldanid polychaetes Clymenella torquata and Euclymene oerstedi. <i>Journal of Zoology	London</i>	147:30-37.;Journal Article;1965;The coelomocytes of the maldanid polychaetes Clymenella torquata and Euclymene oerstedi;147;;30-37;;;;;;;;Muriel Pilgrim;;Journal of Zoology	London
1182;Read	G.B. (1984) Recruitment and population dynamics of Axiothella serrata (Polychaeta: Maldanidae) on an intertidal sand flat. <i>New Zealand Journal of Zoology</i>	11:399-411.;Journal Article;1984;Recruitment and population dynamics of Axiothella serrata (Polychaeta: Maldanidae) on an intertidal sand flat;11;;399-411;;;;;;;;G. B. Read;;New Zealand Journal of Zoology
1183;Arwidsson	I. (1911) On some Irish Maldanidae. <i>Proceedings of the Royal Irish Academy</i>	29:209-228.;Journal Article;1911;On some Irish Maldanidae;29;;209-228;;;;;;;;Ivar Arwidsson;;Proceedings of the Royal Irish Academy
1184;de Moura Queirós	A.	Hiddink	J.G.	Johnson	G.	Cabral	H.N.	Kaiser	M.J. (2008) Context dependence of marine ecosystem engineer invasion impacts on benthic ecosystem functioning. <i>Biological Invasions</i>	13:1059-1075.;Journal Article;2008;Context dependence of marine ecosystem engineer invasion impacts on benthic ecosystem functioning;13;;1059-1075;;;;;;;;Ana de Moura Queirós	Jan Geert Hiddink	Gareth Johnson	Henrique Nogueira Cabral	Michel Joseph Kaiser;;Biological Invasions
1185;Augener	H. (1933) Polychaeten aus den Zoologischen Museen von Leiden und Amsterdam III. <i>Zoologische Mededeelingen uitgegeven doors Rijks Museem van Natuurlijke Historie te Leiden</i>	16:129-162.;Journal Article;1933;Polychaeten aus den Zoologischen Museen von Leiden und Amsterdam III;16;;129-162;;;;;;;;H. Augener;;Zoologische Mededeelingen uitgegeven doors Rijks Museem van Natuurlijke Historie te Leiden
1186;Kurt Sahin	G.	Çinar	M.E. (2009) Eunicidae (Polychaeta) species in and around İskenderun Bay (Levantine Sea	Eastern Mediterranean) with a new alien species for the Mediterranean Sea and a re-description of Lysidice collaris. <i>Turkish Journal of Zoology</i>	33:331-347.;Journal Article;2009;Eunicidae (Polychaeta) species in and around İskenderun Bay (Levantine Sea	Eastern Mediterranean) with a new alien species for the Mediterranean Sea and a re-description of Lysidice collaris;33;;331-347;;;;;;;;Güley Kurt Sahin	Melih Ertan Çinar;;Turkish Journal of Zoology
1187;Pryde	J.W. (1914) Report on the Annelida polychaeta collected in the North Sea and adjacent parts of the Scotch Fishery Board vessel Goldseeker. <i>Annals and Magazine of Natural History</i>	14:289-315.;Journal Article;1914;Report on the Annelida polychaeta collected in the North Sea and adjacent parts of the Scotch Fishery Board vessel Goldseeker;14;;289-315;;;;;;;;James W Pryde;;Annals and Magazine of Natural History
1188;Lindsay	S.M. (2009) Ecology and biology of chemoreception in polychaetes. <i>Zoosymposia</i>	2:339–367.;Journal Article;2009;Ecology and biology of chemoreception in polychaetes;2;;339–367;;;;;;;;Sara. M. Lindsay;;Zoosymposia
1189;Lewis	D.B. (1961) Development of the polychaete Fabricia sabella (Ehr.). <i>Nature</i>	192:80-81.;Journal Article;1961;Development of the polychaete Fabricia sabella (Ehr.);192;;80-81;;;;;;;;D B Lewis;;Nature
1190;Cardell	M.J. (1990) Ecological characteristics of a population of Fabricia sabella (Ehrenberg) (Polychata Sabellidae) in the \"trottoirs\" of Lithophyllum tortuosum Foslie. <i>Scientia Marina</i>	54:305-310.;Journal Article;1990;Ecological characteristics of a population of Fabricia sabella (Ehrenberg) (Polychata Sabellidae) in the \"trottoirs\" of Lithophyllum tortuosum Foslie;54;;305-310;;;;;;;;María José Cardell;;Scientia Marina
1192;Bybee	D.R.	Bailey-Brock	J.H.	Tamaru	C.S. (2006) Larval development of Sabellastarte spectabilis (Grube	1878) (Polychaeta: Sabellidae) in Hawaiian waters. <i>Scientia Marina</i>	703S:279-286.;Journal Article;2006;Larval development of Sabellastarte spectabilis (Grube	1878) (Polychaeta: Sabellidae) in Hawaiian waters;703S;;279-286;;;;;;;;David R. Bybee	Julie H. Bailey-Brock	Clyde S. Tamaru;;Scientia Marina
1194;Obenat	S.	Spivak	E.D.	Orensanz	J.M. (2006) Reproductive biology of the invasive reef-forming serpulid	Ficopomatus enigmaticus	in the Mar Chiquita coastal lagoon	Argentina. <i>Invertebrate Reproduction and Development</i>	49:263-271.;Journal Article;2006;Reproductive biology of the invasive reef-forming serpulid	Ficopomatus enigmaticus	in the Mar Chiquita coastal lagoon	Argentina;49;;263-271;;;;;;;;Sandra Obenat	Eduardo D. Spivak	Jose Maria Orensanz;;Invertebrate Reproduction and Development
1195;Åkesson	B.B. (1968) The ontogeny of the glycerid prostomium (Annelida; Polychaeta). <i>Acta Zoologica</i>	49:203-217.;Journal Article;1968;The ontogeny of the glycerid prostomium (Annelida; Polychaeta);49;;203-217;;;;;;;;Bertil B. Åkesson;;Acta Zoologica
[truncated: 114 more rows]
