# Supplementary material for: Polytraits: A database on biological traits of marine polychaetes
Source: Biodivers Data J. 2014 Jan 17;(2):e1024. doi: 10.3897/BDJ.2.e1024 (PMC4030217; doi:10.3897/BDJ.2.e1024)
Supplement: Supplementary material 4 — Literature sources used. [file biodiversity_data_journal-2-e1024-s004.xls]

## Sheet: Sheet1
referencetype	nr publications
Journal Article	851
Book	27
Other	4
URL	25
Thesis	11
Book Section	12
Report	20
