# Supplementary material for: Polytraits: A database on biological traits of marine polychaetes
Source: Biodivers Data J. 2014 Jan 17;(2):e1024. doi: 10.3897/BDJ.2.e1024 (PMC4030217; doi:10.3897/BDJ.2.e1024)
Supplement: Supplementary material 5 — Origin of trait information [file biodiversity_data_journal-2-e1024-s005.xls]

## Sheet: Sheet1
referencetype	nr of entries
Journal Article	11211
Book	10792
Other	1138
URL	997
Thesis	684
Book Section	137
Report	83
