# Supplementary material for: Polytraits: A database on biological traits of marine polychaetes
Source: Biodivers Data J. 2014 Jan 17;(2):e1024. doi: 10.3897/BDJ.2.e1024 (PMC4030217; doi:10.3897/BDJ.2.e1024)
Supplement: Supplementary material 6 — Taxon ranks and status [file biodiversity_data_journal-2-e1024-s006.xls]

## Sheet: Sheet1
Nr of taxa with trait information attached
Nr of valid species level taxa	530
Nr of objective synonyms (species level taxa)	211
Nr of subjective synonyms (species level taxa)	311
Total nr of species level taxa	1052
Nr of valid genus level taxa	201
Nr of objective synonyms (genus level taxa)	2
Nr of subjective synonyms (genus level taxa)	1
Total nr of genus level taxa	204
Nr of valid family level taxa	81
Nr of objective synonyms (family level taxa)	0
Nr of subjective synonyms (family level taxa)	1
Total nr of family level taxa	82
Nr of valid species level taxa	530
Nr of objective synonyms (species level taxa)	211
Nr of subjective synonyms (species level taxa)	311
Nr of valid genus level taxa	201
Nr of valid family level taxa	81
