# Supplementary material for: Polytraits: A database on biological traits of marine polychaetes
Source: Biodivers Data J. 2014 Jan 17;(2):e1024. doi: 10.3897/BDJ.2.e1024 (PMC4030217; doi:10.3897/BDJ.2.e1024)
Supplement: Supplementary material 7 — Number of species [file biodiversity_data_journal-2-e1024-s007.xls]

## Sheet: Sheet1
Family	nr of genera	nr of valid genera	nr of obj.syn.(genera)	nr of subj.syn.(genera)	nr of other non-valid genera	nr of species	nr of valid species	nr of obj.syn.(species)	nr of subj.syn.(species)	nr of other non-valid species
Ampharetidae	14	14	0	0	0	29	18	3	8	0
Arenicolidae	3	3	0	0	0	5	3	1	1	0
Capitellidae	12	12	0	0	0	56	24	11	21	0
Cirratulidae	9	9	0	0	0	45	22	10	13	0
Ctenodrilidae	2	2	0	0	0	2	2	0	0	0
Dorvilleidae	6	6	0	0	0	16	11	3	1	1
Eunicidae	5	5	0	0	0	31	24	2	5	0
Flabelligeridae	3	3	0	0	0	21	5	6	10	0
Glyceridae	1	1	0	0	0	26	8	1	16	1
Hesionidae	11	11	0	0	0	26	17	5	4	0
Lumbrineridae	6	6	0	0	0	27	18	3	6	0
Magelonidae	1	1	0	0	0	9	7	1	1	0
Maldanidae	19	18	0	1	0	45	28	8	9	0
Nephtyidae	5	5	0	0	0	24	14	7	3	0
Nereididae	13	13	0	0	0	110	45	16	49	0
Oenonidae	3	3	0	0	0	10	6	1	3	0
Opheliidae	6	6	0	0	0	32	11	2	19	0
Orbiniidae	9	9	0	0	0	21	9	3	9	0
Oweniidae	3	3	0	0	0	16	3	0	13	0
Paraonidae	5	5	0	0	0	40	29	9	2	0
Pectinariidae	4	3	1	0	0	8	6	2	0	0
Phyllodocidae	11	11	0	0	0	59	33	11	15	0
Polygordiidae	1	1	0	0	0	3	1	0	2	0
Polynoidae	7	7	0	0	0	25	14	5	6	0
Sabellidae	17	17	0	0	0	62	32	8	22	0
Serpulidae	20	20	0	0	0	71	37	12	19	3
Spionidae	19	19	0	0	0	112	53	35	23	1
Syllidae	34	32	1	0	0	197	114	47	34	2
Terebellidae	12	12	0	0	0	28	22	0	6	0
Sternaspidae	1	1	0	0	0	12	3	1	8	0
Lacydoniidae	1	1	0	0	0	1	1	0	0	0
Cossuridae	1	1	0	0	0	2	2	0	0	0
Sabellariidae	2	2	0	0	0	4	4	0	0	0
Amphinomidae	5	5	0	0	0	11	7	2	2	0
Paralacydoniidae	1	1	0	0	0	1	1	0	0	0
Aberrantidae	0	0	0	0	0	0	0	0	0	0
Acoetidae	2	2	0	0	0	2	2	0	0	0
Acrocirridae	2	2	0	0	0	2	2	0	0	0
Aeolosomatidae	0	0	0	0	0	0	0	0	0	0
Alvinellidae	0	0	0	0	0	0	0	0	0	0
Antonbruunidae	0	0	0	0	0	0	0	0	0	0
Aphroditidae	2	2	0	0	0	2	2	0	0	0
Apistobranchidae	0	0	0	0	0	0	0	0	0	0
Chaetopteridae	4	4	0	0	0	4	4	0	0	0
Chrysopetalidae	4	4	0	0	0	5	4	1	0	0
Endomyzostomatidae	0	0	0	0	0	0	0	0	0	0
Eulepethidae	0	0	0	0	0	0	0	0	0	0
Euphrosinidae	1	1	0	0	0	2	2	0	0	0
Fauveliopsidae	1	1	0	0	0	0	0	0	0	0
Flotidae	0	0	0	0	0	0	0	0	0	0
Goniadidae	2	2	0	0	0	2	2	0	0	0
Hartmaniellidae	0	0	0	0	0	0	0	0	0	0
Histriobdellidae	0	0	0	0	0	0	0	0	0	0
Ichthyotomidae	0	0	0	0	0	0	0	0	0	0
Iospilidae	0	0	0	0	0	0	0	0	0	0
Lopadorhynchidae	0	0	0	0	0	0	0	0	0	0
Myzostomidae	1	1	0	0	0	1	1	0	0	0
Nautiliniellidae	0	0	0	0	0	0	0	0	0	0
Nerillidae	2	2	0	0	0	2	2	0	0	0
Onuphidae	6	6	0	0	0	12	9	2	1	0
Pholoidae	2	2	0	0	0	3	3	0	0	0
Pilargidae	3	3	0	0	0	4	4	0	0	0
Pisionidae	0	0	0	0	0	0	0	0	0	0
Poecilochaetidae	1	1	0	0	0	1	1	0	0	0
Poeobiidae	0	0	0	0	0	0	0	0	0	0
Pontodoridae	0	0	0	0	0	0	0	0	0	0
Potamodrilidae	0	0	0	0	0	0	0	0	0	0
Siboglinidae	0	0	0	0	0	0	0	0	0	0
Parergodrilidae	0	0	0	0	0	0	0	0	0	0
Protodriloididae	1	1	0	0	0	1	1	0	0	0
Psammodrilidae	0	0	0	0	0	0	0	0	0	0
Questidae	0	0	0	0	0	0	0	0	0	0
Scalibregmatidae	2	2	0	0	0	4	3	0	1	0
Sphaerodoridae	4	4	0	0	0	7	4	1	1	1
Spintheridae	1	1	0	0	0	1	1	0	0	0
Tomopteridae	0	0	0	0	0	0	0	0	0	0
Trochochaetidae	0	0	0	0	0	0	0	0	0	0
Typhloscolecidae	0	0	0	0	0	0	0	0	0	0
Uncispionidae	0	0	0	0	0	0	0	0	0	0
Yndolaciidae	0	0	0	0	0	0	0	0	0	0
Trichobranchidae	2	2	0	0	0	2	2	0	0	0
Sigalionidae	6	6	0	0	0	7	6	1	0	0
Alciopidae	0	0	0	0	0	0	0	0	0	0
Alciopidae	2	2	0	0	0	2	2	0	0	0
Autolytinae	5	5	0	0	0	20	11	8	1	0
Syllinae	9	8	0	0	0	77	41	13	22	1
Anoplosyllinae	3	3	0	0	0	16	9	5	1	1
Exogoninae	8	7	1	0	0	64	38	19	7	0
Fabriciidae	4	4	0	0	0	15	9	1	5	0
DummyFamily	1	1	0	0	0	1	1	0	0	0
Longosomatidae	1	1	0	0	0	1	1	0	0	0
Saccocirridae	1	1	0	0	0	1	1	0	0	0

## Sheet: Sheet2
Family	nr of valid species in db
Oenonidae	6
Pectinariidae	6
Sigalionidae	6
Magelonidae	7
Amphinomidae	7
Glyceridae	8
Orbiniidae	9
Onuphidae	9
Fabriciidae	9
Dorvilleidae	11
Opheliidae	11
Nephtyidae	14
Polynoidae	14
Hesionidae	17
Ampharetidae	18
Lumbrineridae	18
Cirratulidae	22
Terebellidae	22
Capitellidae	24
Eunicidae	24
Maldanidae	28
Paraonidae	29
Sabellidae	32
Phyllodocidae	33
Serpulidae	37
Nereididae	45
Spionidae	53
Syllidae	114
Flabelligeridae	5
Sabellariidae	4
Chaetopteridae	4
Chrysopetalidae	4
Pilargidae	4
Sphaerodoridae	4
Arenicolidae	3
Oweniidae	3
Sternaspidae	3
Pholoidae	3
Scalibregmatidae	3
Ctenodrilidae	2
Cossuridae	2
Acoetidae	2
Acrocirridae	2
Aphroditidae	2
Euphrosinidae	2
Goniadidae	2
Nerillidae	2
Trichobranchidae	2
Alciopidae	2
Polygordiidae	1
Lacydoniidae	1
Paralacydoniidae	1
Myzostomidae	1
Poecilochaetidae	1
Protodriloididae	1
Spintheridae	1
DummyFamily	1
Longosomatidae	1
Saccocirridae	1
