# Supplementary material for: Polytraits: A database on biological traits of marine polychaetes
Source: Biodivers Data J. 2014 Jan 17;(2):e1024. doi: 10.3897/BDJ.2.e1024 (PMC4030217; doi:10.3897/BDJ.2.e1024)
Supplement: Supplementary material 8 — Number of records [file biodiversity_data_journal-2-e1024-s008.xls]

## Sheet: Sheet1
Family	traits with data on family level (incl. subfamilies)	traits with data on genus level (incl. subgenera)	traits with data on species level (incl. subspecies)	traits with data total per family
Aberrantidae	1			1
Acoetidae	1	0	0	1
Aeolosomatidae	1			1
Apistobranchidae	1			1
Endomyzostomatidae	1			1
Eulepethidae	1			1
Fauveliopsidae	1	0		1
Flotidae	1			1
Hartmaniellidae	1			1
Lopadorhynchidae	1			1
Nautiliniellidae	1			1
Pisionidae	1			1
Poecilochaetidae	1	0	0	1
Poeobiidae	1			1
Parergodrilidae	1			1
Trochochaetidae	1			1
Typhloscolecidae	1			1
Uncispionidae	1			1
Acrocirridae	1	0	1	2
Euphrosinidae	1	0	1	2
Goniadidae	2	0	0	2
Histriobdellidae	2			2
Pilargidae	1	1	0	2
Psammodrilidae	2			2
Questidae	2			2
Scalibregmatidae	1	0	1	2
Spintheridae	1	0	1	2
Alvinellidae	3			3
Aphroditidae	1	0	2	3
Chaetopteridae	2	0	1	3
Siboglinidae	3			3
Tomopteridae	3			3
Cossuridae	2	1	1	4
Nerillidae	1	0	3	4
Onuphidae	2	0	2	4
Alciopidae	0	0	4	4
Lacydoniidae	2	1	2	5
Myzostomidae	2	1	2	5
Sigalionidae	1	0	4	5
Alciopidae	5			5
Protodriloididae	7	0	0	7
Paralacydoniidae	2	1	5	8
Sphaerodoridae	2	1	5	8
Chrysopetalidae	1	0	8	9
Pholoidae	2	0	10	12
Sabellariidae	7	1	6	14
Amphinomidae	17	1	8	26
Trichobranchidae	1	0	26	27
Oenonidae	10	2	17	29
Flabelligeridae	13	11	28	52
Polygordiidae	19	19	16	54
Ctenodrilidae	13	20	24	57
Magelonidae	15	14	28	57
Pectinariidae	14	9	42	65
Sternaspidae	4	9	55	68
Oweniidae	18	9	49	76
Hesionidae	20	15	49	84
Arenicolidae	24	15	47	86
Lumbrineridae	19	22	60	101
Dorvilleidae	16	27	68	111
Fabriciidae	0	4	109	113
Nephtyidae	24	16	87	127
Terebellidae	27	16	91	134
Paraonidae	12	15	157	184
Opheliidae	17	40	139	196
Maldanidae	26	55	145	226
Polynoidae	20	37	169	226
Orbiniidae	22	46	166	234
Eunicidae	18	33	199	250
Glyceridae	24	16	253	293
Sabellidae	23	60	245	328
Cirratulidae	27	103	211	341
Ampharetidae	20	70	272	362
Capitellidae	24	53	347	424
Phyllodocidae	22	68	363	453
Serpulidae	25	135	447	607
Spionidae	23	118	652	793
Nereididae	26	106	721	853
Syllidae	41	210	729	980

## Sheet: Φύλλο1
Family	traits with data on family level (incl. subfamilies)	traits with data on genus level (incl. subgenera)	traits with data on species level (incl. subspecies)
Syllidae	41	210	729	980
Nereididae	26	106	721	853
Spionidae	23	118	652	793
Serpulidae	25	135	447	607
Phyllodocidae	22	68	363	453
Capitellidae	24	53	347	424
Ampharetidae	20	70	272	362
Cirratulidae	27	103	211	341
Sabellidae	23	60	245	328
Glyceridae	24	16	253	293
Others	68	10	188	266
Eunicidae	18	33	199	250
Orbiniidae	22	46	166	234
Polynoidae	20	37	169	226
Maldanidae	26	55	145	226
Opheliidae	17	40	139	196
Paraonidae	12	15	157	184
Terebellidae	27	16	91	134
Nephtyidae	24	16	87	127
Dorvilleidae	16	27	68	111
Lumbrineridae	19	22	60	101
Arenicolidae	24	15	47	86
Hesionidae	20	15	49	84
Oweniidae	18	9	49	76
Sternaspidae	4	9	55	68
Pectinariidae	14	9	42	65
Magelonidae	15	14	28	57
Ctenodrilidae	13	20	24	57
Polygordiidae	19	19	16	54
Flabelligeridae	13	11	28	52
Oenonidae	10	2	17	29
Amphinomidae	17	1	8	26
Sabellariidae	7	1	6	14
Protodriloididae	7	0	0	7
