# Supplementary material for: Polytraits: A database on biological traits of marine polychaetes
Source: Biodivers Data J. 2014 Jan 17;(2):e1024. doi: 10.3897/BDJ.2.e1024 (PMC4030217; doi:10.3897/BDJ.2.e1024)
Supplement: Supplementary material 9 — Traits coverage [file biodiversity_data_journal-2-e1024-s009.xls]

## Sheet: Sheet1
trait	code	number of entries total	nr. of entries with text excerpt	nr. of entries without text excerpt
Feeding structure	STRUCT	4590	4421	169
Substrate type	SUBST	2760	2193	567
Metamorphosis volume	MV	1587	1567	20
Larval feeding type	LFT	1453	1284	169
Pattern of oogenesis	OOG	1332	1320	12
Depth zonation (benthos)	DZ	965	758	207
Habitat type	HAB	951	716	235
Feeding type	FEED	702	533	169
Typically feeds on	TF	680	387	293
Mobility of adult	MOB	644	556	88
Sociability	SOC	640	479	161
Physiographic feature	PHF	604	381	223
Tolerance (AMBI index)	TOL	543	8	535
Parental care / Brood protection	BP	467	332	135
Mode of reproduction	REP	446	378	68
Body size (max)	BS	444	322	122
Larval mode	LM	438	302	136
Fertilization type	FER	415	391	24
Survival temperature	TEMP	388	323	65
Reproduction strategy of the individual	STRAT	383	354	29
Larval development	LDEV	378	279	99
Survival salinity	SAL	376	355	21
Tube/ burrow material	TUBE	326	277	49
Location of parental care	PC	284	219	65
Egg size	EGG	257	212	45
Epitoky	EPKY	223	179	44
Sperm type	SPERM	222	218	4
Developmental mechanism	DEV	194	162	32
Fecundity	FEC	176	123	53
Complex species reported	CPLX	175	133	42
Age at first reproduction	MAT	169	143	26
Sexual metamorphosis	SM	162	140	22
Ecosystem engineering	RW	155	119	36
Factors triggering reproduction	FAC	154	140	14
Spawning frequency of the population	FREQ	153	122	31
Lifespan/ longevity	LIFE	151	125	26
Substrate type of settlement	SETTL	133	80	53
Predated by	PRED	113	92	21
Juvenile mobility	JM	111	70	41
Habitat type of settlement/ early development	HSET	107	63	44
Synchronization of spawning of the population	SYNC	104	74	30
Reproduction temperature	RT	84	65	19
Population sex ratio	PSR	67	56	11
Depth zonation (pelagic)	DZP	64	55	9
Migrations of adult	MIGR	58	31	27
Resorption of eggs	RESORP	36	34	2
Intra- and interspecific competition	COMP	31	25	6
