# Supplementary material for: Polytraits: A database on biological traits of marine polychaetes
Source: Biodivers Data J. 2014 Jan 17;(2):e1024. doi: 10.3897/BDJ.2.e1024 (PMC4030217; doi:10.3897/BDJ.2.e1024)
Supplement: Supplementary material 10 — Completeness of traits [file biodiversity_data_journal-2-e1024-s010.xls]

## Sheet: species
trait	nr of species-level taxa with data for this trait
Age at first reproduction	52
Body size (max)	147
Complex species reported	72
Depth zonation (benthos)	167
Depth zonation (pelagic)	12
Developmental mechanism	75
Egg size	110
Epitoky	55
Factors triggering reproduction	34
Fecundity (eggs per female and reproductive event)	53
Feeding structure	574
Feeding type	243
Fertilization	152
Habitat type	183
Habitat type of settlement/ early development	33
Intra- and Interpopulation competition for food re...	15
Juvenile mobility	34
Larval development	107
Larval feeding type	433
Larval mode	110
Lifespan/ longevity	51
Location of parental care	95
Metamorphosis volume	632
Migrations of adult	18
Mobility of adult	200
Mode of reproduction	191
Parental care / Brood protection	116
Pattern of oogenesis	402
Physiographic feature	120
Population sex ratio	32
Predated by	41
Reproduction strategy (of the individual)	136
Reproduction temperature	25
Resorption of eggs	12
Reworking of sediment / habitat building	61
Sexual metamorphosis	51
Sociability	125
Spawning frequency of the population	76
Sperm type	115
Substrate type	339
Substrate type of settlement	30
Survival salinity	85
Survival temperature	108
Synchronization of spawning of the population	58
Tolerance (according to Borja et al. 2000)	104
Tube/ burrow material	93
Typically feeds on	104

## Sheet: families
trait	nr of family-level taxa with data for this trait (child taxa not included)
Age at first reproduction	20
Body size (max)	27
Complex species reported	1
Depth zonation (benthos)	68
Depth zonation (pelagic)	6
Developmental mechanism	5
Egg size	23
Epitoky	9
Factors triggering reproduction	3
Fecundity (eggs per female and reproductive event)	20
Feeding structure	35
Feeding type	32
Fertilization	26
Habitat type	24
Habitat type of settlement/ early development	9
Juvenile mobility	8
Larval development	25
Larval feeding type	41
Larval mode	21
Lifespan/ longevity	20
Location of parental care	14
Metamorphosis volume	25
Migrations of adult	8
Mobility of adult	25
Mode of reproduction	30
Parental care / Brood protection	22
Pattern of oogenesis	14
Physiographic feature	9
Population sex ratio	2
Predated by	4
Reproduction strategy (of the individual)	8
Reworking of sediment / habitat building	3
Sexual metamorphosis	6
Sociability	15
Spawning frequency of the population	4
Sperm type	21
Substrate type	22
Survival salinity	1
Survival temperature	9
Synchronization of spawning of the population	2
Tube/ burrow material	15
Typically feeds on	21

## Sheet: genera
trait	nr of genus-level taxa with data for this trait (child taxa not included)
Age at first reproduction	10
Body size (max)	14
Complex species reported	3
Depth zonation (benthos)	27
Developmental mechanism	23
Egg size	15
Epitoky	27
Factors triggering reproduction	4
Fecundity (eggs per female and reproductive event)	12
Feeding structure	167
Feeding type	66
Fertilization	38
Habitat type	29
Habitat type of settlement/ early development	5
Intra- and Interpopulation competition for food re...	5
Juvenile mobility	8
Larval development	47
Larval feeding type	122
Larval mode	43
Lifespan/ longevity	10
Location of parental care	25
Metamorphosis volume	158
Migrations of adult	13
Mobility of adult	42
Mode of reproduction	53
Parental care / Brood protection	48
Pattern of oogenesis	110
Physiographic feature	26
Population sex ratio	4
Predated by	4
Reproduction strategy (of the individual)	21
Reproduction temperature	8
Resorption of eggs	1
Reworking of sediment / habitat building	2
Sexual metamorphosis	18
Sociability	18
Spawning frequency of the population	12
Sperm type	46
Substrate type	25
Substrate type of settlement	5
Survival salinity	4
Survival temperature	14
Synchronization of spawning of the population	5
Tolerance (according to Borja et al. 2000)	5
Tube/ burrow material	16
Typically feeds on	23
