# Supplementary material for: Polytraits: A database on biological traits of marine polychaetes
Source: Biodivers Data J. 2014 Jan 17;(2):e1024. doi: 10.3897/BDJ.2.e1024 (PMC4030217; doi:10.3897/BDJ.2.e1024)
Supplement: Supplementary material 11 — Temporal distribution of literature [file biodiversity_data_journal-2-e1024-s011.xls]

## Sheet: Sheet1
year	nr of publications			period	nr of publications
1845	1			1800-1900	9
1864	1			1901-1910	6
1871	1			1911-1920	7
1874	1			1921-1930	7
1882	1			1931-1940	12
1887	1			1941-1950	9
1888	1			1951-1960	19
1897	1			1961-1970	45
1900	1			1971-1980	91
1905	1			1981-1990	166
1907	1			1991-2000	238
1908	2			2001-2010	291
1910	2			2011 –	18
1911	2
1913	1
1914	3
1916	1
1922	1
1923	2
1925	1
1927	1
1929	2
1933	3
1935	1
1936	2
1937	2
1938	1
1939	1
1940	2
1941	1
1946	1
1947	1
1948	2
1949	2
1950	2
1951	1
1953	1
1954	4
1955	3
1956	4
1957	2
1959	2
1960	2
1961	5
1962	3
1963	4
1964	7
1965	5
1966	1
1967	5
1968	6
1969	4
1970	5
1971	4
1972	6
1973	10
1974	8
1975	11
1976	10
1977	8
1978	5
1979	18
1980	11
1981	10
1982	13
1983	15
1984	21
1985	20
1986	18
1987	16
1988	18
1989	16
1990	19
1991	32
1992	20
1993	14
1994	19
1995	15
1996	26
1997	23
1998	25
1999	29
2000	35
2001	27
2002	24
2003	39
2004	33
2005	37
2006	46
2007	32
2008	15
2009	28
2010	10
2011	16
2012	2
